# Supplementary material for: Molecular Profiling of Innate Immune Response Mechanisms in Ventilator-associated Pneumonia
Source: Mol Cell Proteomics. 2020 Nov 25;19(10):1688–705. doi: 10.1074/mcp.RA120.002207 (PMC8014993; doi:10.1074/mcp.RA120.002207)
Supplement: Supplementary file 1 [file mmc1.zip]

Archive with 3 entries (3 files):
- 161905_0_supp_557819_qcrmv5.xlsx
- 161905_0_supp_557820_qcrmv5.xlsx
- 161905_0_supp_557821_qcrmv5.xlsx
