# Supplementary material for: Molecular Profiling of Innate Immune Response Mechanisms in Ventilator-associated Pneumonia
Source: Mol Cell Proteomics. 2020 Nov 25;19(10):1688–705. doi: 10.1074/mcp.RA120.002207 (PMC8014993; doi:10.1074/mcp.RA120.002207)
Supplement: Supplementary file 1 [file mmc1.zip › 161905_0_supp_557820_qcrmv5.xlsx]

## Sheet: Sheet1
Supplemental Table S8. Metabolite measurement in ETA and BAL from VAP and control patients.
Type				acylcarnitines	acylcarnitines	acylcarnitines	acylcarnitines	acylcarnitines	acylcarnitines	acylcarnitines	acylcarnitines	acylcarnitines	acylcarnitines	acylcarnitines	acylcarnitines	acylcarnitines	acylcarnitines	acylcarnitines	acylcarnitines	acylcarnitines	acylcarnitines	acylcarnitines	acylcarnitines	acylcarnitines	acylcarnitines	acylcarnitines	acylcarnitines	acylcarnitines	acylcarnitines	acylcarnitines	acylcarnitines	acylcarnitines	acylcarnitines	acylcarnitines	acylcarnitines	acylcarnitines	acylcarnitines	acylcarnitines	acylcarnitines	acylcarnitines	acylcarnitines	acylcarnitines	acylcarnitines	aminoacids	aminoacids	aminoacids	aminoacids	aminoacids	aminoacids
Metabolite				C0	C10	C10:1	C10:2	C12	C12-DC	C12:1	C14	C14:1	C14:1-OH	C14:2	C14:2-OH	C16	C16-OH	C16:1	C16:1-OH	C16:2	C16:2-OH	C18	C18:1	C18:1-OH	C18:2	C2	C3	C3-OH	C3:1	C4	C3-DC (C4-OH)	C4:1	C5	C5-M-DC	C5-OH (C3-DC-M)	C5:1	C5:1-DC	C6 (C4:1-DC)	C5-DC (C6-OH)	C6:1	C7-DC	C8	C9	Ala	Arg	Asn	Asp	Cit	Gln
KEGG ID				C00318	C03299	C02301	C02301		C02301	C02301		C02301	C02301	C02301	C02301	C02990	C02301		C02301	C02301	C02301			C02301		C02571	C03017	C02301	C02301	C02862		C02301			C02301		C02301			C02301	C02301	C02838		C00041	C00062	C00152	C00049	C00327	C00064
HMDB ID	Subject ID	Biofluid	Group	HMDB00062	HMDB00651			HMDB02250				HMDB02014				HMDB00222		HMDB06317				HMDB00848	HMDB06464		HMDB06461	HMDB00201	HMDB00824			HMDB00736	HMDB02095	HMDB13126	HMDB00378	HMDB00552		HMDB02366		HMDB00705				HMDB00791	HMDB06320	HMDB00056	HMDB00517	HMDB00168	HMDB00191	HMDB00904	HMDB00641
P12x1_ETA	8x1	ETA	Case	3.34	0.042	0.228	0.026	0.036	0.049	0.196	0.017	0.001	0.004	0.003	0.003	0.01	0.004	0.008	0.007	0.004	0.006	0.003	0.006	0.003	0.003	2.26	0.07	0.008	0	0.106	0.08	0.006	0.027	0.016	0.013	0.01	0.007	0.017	0.005	0.005	0.003	0.019	0.006	73.8	9.4	7.2	22.3	21.6	48.9
P12x3_ETA	8x3	ETA	Case	2.38	0.047	0.231	0.031	0.033	0.057	0.191	0.022	0	0.003	0.007	0.003	0.012	0.004	0.006	0.005	0.008	0.007	0.004	0.005	0.003	0.005	1.24	0.102	0.005	0	0.091	0.044	0.006	0.044	0.027	0.01	0.019	0.009	0.02	0.013	0	0.006	0.031	0	64.7	12	2.6	26	29.4	21.1
P12x5_ETA	8x5	ETA	Case	3.58	0.042	0.259	0.023	0.033	0.054	0.186	0.018	0.003	0.006	0	0	0.009	0.004	0.006	0.006	0.004	0.012	0.005	0.006	0.004	0.002	1.02	0.145	0.005	0.01	0.135	0.035	0.009	0.022	0.021	0.01	0.013	0	0.033	0.007	0.005	0	0.025	0.006	33.7	2.9	1.5	12.5	11.6	16.8
P12x7_ETA	8x7	ETA	Case	22.8	0.031	0.241	0.037	0.029	0.044	0.175	0.019	0.003	0.005	0.005	0.004	0.018	0.005	0.007	0.009	0.009	0.008	0.006	0.006	0.005	0.006	4.8	0.258	0.008	0.008	0.361	0.111	0.006	0.082	0.02	0.018	0.014	0.014	0.069	0.027	0.006	0.008	0.031	0.007	878	118	340	0	100	162
P12x9_ETA	8x9	ETA	Case	11.8	0.039	0.128	0.033	0.017	0.057	0.084	0.019	0.002	0.007	0.007	0.005	0.015	0.008	0.006	0.007	0.007	0.008	0	0.007	0.007	0.004	2.74	0.322	0.007	0.008	0.187	0.028	0.009	0.055	0.014	0.016	0.01	0.008	0.025	0.012	0.006	0.002	0.03	0.006	374	30.2	27.1	55.6	91.1	99.3
P12x11_ETA	8x11	ETA	Case	8.71	0.04	0.171	0.025	0.02	0.044	0.136	0.018	0	0.004	0.005	0.006	0.024	0.005	0.005	0.007	0.017	0.014	0.005	0.003	0.004	0	1.22	0.126	0.008	0.005	0.115	0.027	0.012	0.028	0.02	0.023	0.023	0	0.016	0.015	0.007	0.002	0.027	0.006	382	87.5	34.7	55.2	86.1	40.6
P12x13_ETA	8x13	ETA	Case	24.3	0.038	0.209	0.031	0.028	0.044	0.187	0.014	0.001	0.005	0	0.006	0.012	0.005	0.004	0.005	0.006	0.012	0.002	0.004	0.003	0.003	3.77	0.454	0.01	0.003	0.232	0.054	0.007	0.062	0.018	0.022	0.018	0.006	0.038	0.011	0.007	0.007	0.028	0.006	867	144	94.4	162	245	218
P12x13_BAL	8X11	BAL	Case	3.87	0.038	0.208	0.02	0.027	0.027	0.086	0.008	0.002	0.003	0.005	0.004	0	0.002	0.005	0.002	0.004	0.005	0.004	0.025	0.005	0.013	0.973	0.129	0.008	0.008	0.059	0.008	0.008	0.025	0.01	0.011	0.009	0.007	0.017	0.01	0	0.005	0.045	0.004	15.1	2.5	3	5.6	2.2	15.7
P13x1_ETA	9x1	ETA	Case	6.63	0.041	0.273	0.035	0.027	0.036	0.221	0.02	0.006	0.006	0	0.006	0.017	0.007	0.008	0.005	0.01	0.009	0.008	0.007	0.006	0.01	1.53	0.276	0.011	0.006	0.042	0.026	0.005	0.037	0.016	0.01	0.018	0.019	0.033	0.015	0.013	0.005	0.034	0.009	452	67.9	12.7	143	65.3	119
P13x3_ETA	9x3	ETA	Case	12.1	0.039	0.202	0.051	0.047	0.041	0.172	0.019	0.005	0.005	0.006	0.007	0.031	0.005	0.009	0.011	0.016	0.01	0.007	0.005	0	0.007	1.91	0.317	0.011	0.007	0.075	0.052	0	0.056	0.018	0.026	0.023	0.008	0.047	0.015	0.009	0.008	0.033	0.005	1201	172	308	235	563	745
P13x5_ETA	9x5	ETA	Case	4.9	0.037	0.246	0.047	0.028	0.053	0.186	0.022	0.002	0.004	0.006	0.004	0.032	0.005	0.006	0.007	0.01	0.01	0.007	0.006	0.008	0.007	1.11	0.16	0.007	0.011	0.055	0.027	0.012	0.047	0.026	0.018	0.014	0.011	0.02	0.01	0.011	0.004	0.028	0.01	289	74.9	22.9	91.3	81.8	115
P13x7_ETA	9x7	ETA	Case	5.63	0.158	1.62	0.348	0.075	0.196	1.57	0.039	0.011	0.02	0.03	0.025	0	0	0.028	0	0.027	0	0.017	0.024	0.021	0.037	1.92	0.226	0.112	0.123	0.154	0.123	0.218	0	0	0	0.172	0.128	0.164	0	0.145	0.092	0	0	221	8.5	20.2	101	81.1	86.7
P13x9_ETA	9x9	ETA	Case	4.09	0.037	0.163	0.027	0.029	0.045	0.138	0.019	0	0.005	0.004	0.003	0.006	0.003	0.003	0.004	0.006	0.013	0.004	0.005	0.004	0.006	0.858	0.474	0.004	0.008	0.085	0.037	0.005	0.083	0.028	0.023	0.008	0	0.037	0.012	0.01	0.006	0.028	0.006	91.8	15.5	9.7	32.6	25.4	34.9
P13x11_ETA	9x11	ETA	Case	4.76	0.034	0.235	0.037	0.035	0.043	0.182	0.018	0.005	0.007	0.005	0.005	0.011	0	0.006	0.006	0.007	0.008	0.004	0.005	0.007	0.008	0.676	0.567	0	0.007	0.084	0.028	0	0.101	0.019	0.013	0.014	0.011	0.053	0.019	0.011	0.005	0.036	0	140	39.5	15.8	53	38.5	59.7
P13x13_ETA	9x13	ETA	Case	9.92	0.065	0.23	0.032	0.048	0.048	0.184	0.031	0.021	0.013	0.017	0.004	0.022	0.005	0.017	0.008	0.009	0.005	0.01	0.04	0.01	0.014	1.74	0.098	0.01	0.006	0.042	0.034	0.006	0.032	0.023	0.011	0.009	0.006	0.027	0.007	0.008	0.008	0.038	0.004	54.8	18.1	11.8	5.2	6.2	148
P13x13_BAL	9x11	BAL	Case	1.24	0.039	0.251	0.019	0.03	0.045	0.197	0.014	0.001	0.003	0.004	0.004	0.004	0.003	0.003	0.009	0.005	0.005	0.006	0.007	0	0.002	0.309	0.076	0.006	0	0.017	0.009	0.007	0.024	0.023	0.01	0.009	0	0.015	0.006	0.006	0.002	0.032	0.003	17.3	6.9	3	4.6	3.7	8.8
P22x1_ETA	13x1	ETA	Case	19.6	0.058	0.28	0.028	0.026	0.051	0.228	0.017	0.002	0.006	0.003	0.004	0.032	0.006	0.005	0.007	0.006	0.008	0.01	0.012	0.004	0.005	6.48	1.01	0.007	0.006	0.33	0.153	0	0.197	0.017	0.025	0.01	0.028	0.267	0.02	0.008	0.014	0.071	0.01	664	62.7	38.5	314	89.2	195
P22x3_ETA	13x3	ETA	Case	41	0.167	0.36	0.05	0.053	0.067	0.26	0.028	0.008	0.01	0.009	0.011	0.032	0.01	0.01	0.009	0.007	0.009	0.009	0.021	0.01	0.011	23.2	0.754	0.006	0.004	0.432	0.456	0.009	0.255	0.034	0.025	0.012	0.041	0.352	0.041	0.017	0.026	0.174	0.016	1204	14.6	3.5	547	339	296
P22x5_ETA	13x5	ETA	Case	13.2	0.05	0.201	0.067	0.029	0.046	0.142	0.02	0.004	0.005	0.007	0.011	0.049	0.006	0.009	0.006	0.027	0.018	0.007	0.012	0.007	0.01	5.44	0.494	0.01	0.011	0.132	0.068	0.011	0.115	0.03	0.028	0.031	0.018	0.111	0.021	0.017	0.007	0.05	0.012	1308	316	101	231	141	353
P22x7_ETA	13x7	ETA	Case	17.7	0.045	0.206	0.038	0.029	0.044	0.162	0.024	0.006	0.007	0.008	0.007	0.028	0.009	0.008	0.006	0.006	0.012	0.018	0.011	0.004	0.009	5.72	0.506	0.013	0.005	0.192	0.064	0.011	0.109	0.027	0.019	0.02	0.009	0.114	0.017	0.012	0.01	0.049	0.007	2217	350	302	676	467	508
P22x9_ETA	13x9	ETA	Case	33.1	0.061	0.195	0.081	0.034	0.05	0.149	0.033	0	0.012	0	0.011	0.039	0.018	0.009	0.01	0.012	0.019	0.01	0.011	0.009	0.013	10.9	1.24	0.027	0	0.606	0.154	0	0.352	0.03	0.047	0.04	0.025	0.196	0	0.021	0.017	0.085	0.014	3760	431	117	0	689	786
P22x11_ETA	13x11	ETA	Case	10.6	0.05	0.168	0.038	0.026	0.039	0.12	0.016	0	0.006	0	0.007	0.05	0.009	0.006	0.007	0.016	0.012	0.007	0.006	0.003	0.007	4.67	0.706	0.018	0.006	0.216	0.053	0.009	0.116	0.029	0.022	0.014	0.015	0.084	0.018	0.013	0.015	0.046	0.008	643	210	52.5	94.8	77	215
P22x13_ETA	13x13	ETA	Case	11.4	0.053	0.273	0.038	0.027	0.039	0.231	0.016	0.001	0	0.003	0.007	0.027	0.008	0.004	0.009	0.005	0.011	0.007	0.005	0.005	0.006	5.44	1.25	0.006	0.005	0.437	0.054	0.008	0.214	0.023	0.036	0.018	0.011	0.138	0.024	0.011	0.013	0.092	0.011	456	52.2	32.8	124	97.2	86.1
P22x13_BAL	13X3	BAL	Case	5.52	0.05	0.262	0.035	0.027	0.045	0.234	0.021	0.003	0.005	0.009	0.007	0.037	0.004	0.011	0.003	0.015	0.01	0.008	0.01	0.006	0.012	2.53	0.483	0.005	0	0.181	0.042	0.01	0.076	0.022	0.023	0.011	0.008	0.094	0.018	0.011	0.007	0.049	0.008	69.8	20.3	22.4	0	0	20.5
P23x1_ETA	14x1	ETA	Case	2.9	0.042	0.23	0.027	0.028	0.047	0.189	0.018	0.001	0.005	0.004	0.002	0.01	0.005	0.008	0.005	0	0.014	0.008	0.01	0.004	0.008	1.22	0.177	0.006	0.004	0.026	0.023	0.009	0.06	0.03	0.014	0.009	0.006	0.019	0.01	0.012	0.004	0.037	0.007	47.3	2.7	6.1	19.8	7.5	58.9
P23x3_ETA	14x3	ETA	Case	5.07	0.038	0.157	0.041	0.034	0.048	0.128	0.02	0	0.003	0.003	0.004	0.018	0.006	0.006	0.005	0.01	0.01	0	0.003	0	0	1.86	0.338	0.013	0.008	0.062	0.062	0.007	0.045	0.024	0.017	0.018	0.008	0.03	0.007	0.006	0.004	0.03	0	496	29.6	21.7	139	98.7	137
P23x5_ETA	14x5	ETA	Case	23.9	0.039	0.182	0.037	0.024	0.059	0.164	0.024	0.002	0.003	0.003	0.005	0.018	0.004	0.007	0.005	0.008	0.013	0.008	0.007	0	0.007	4.76	0.228	0.007	0	0.105	0.326	0.006	0.248	0.026	0.062	0.017	0.012	0.019	0.037	0.007	0.007	0.031	0.011	1906	30.4	14.3	418	761	111
P23x7_ETA	14x7	ETA	Case	18	0.041	0.202	0.04	0.036	0.046	0.187	0.021	0.002	0.006	0.004	0.006	0.025	0.009	0.005	0.005	0.005	0.011	0.01	0.006	0	0.007	6.58	0.376	0.012	0	0.272	0.166	0.012	0.167	0.02	0.039	0.019	0.012	0.087	0.016	0.01	0.007	0.048	0.01	1069	12.8	86.9	396	288	297
P23x9_ETA	14x9	ETA	Case	7.93	0.057	0.3	0.036	0.028	0.045	0.232	0.015	0.002	0.006	0.006	0.004	0.009	0.006	0.005	0.005	0.006	0.01	0.01	0.009	0.005	0.006	4.75	0.558	0.01	0.006	0.146	0.078	0.01	0.24	0.028	0.048	0.013	0.01	0.043	0.029	0.006	0.008	0.051	0.01	314	42.1	5.7	165	97.9	143
P23x11_ETA	14x11	ETA	Case	11	0.041	0.241	0.03	0.03	0.036	0.185	0.019	0.003	0.006	0.004	0.006	0.012	0.014	0.004	0.005	0.006	0.01	0.005	0.005	0.004	0.009	4.22	0.557	0.007	0.008	0.133	0.081	0.01	0.115	0.022	0.032	0.009	0	0.063	0.012	0.009	0.009	0.047	0.008	1790	38.1	0	107	838	108
P23x13_ETA	14x13	ETA	Case	10.1	0.036	0.271	0.031	0.034	0.053	0.225	0.017	0.002	0.005	0.004	0.006	0.01	0.006	0.006	0.004	0.005	0.007	0.007	0	0.004	0.006	2.89	0.451	0.009	0.006	0.11	0.049	0.005	0.077	0.02	0.033	0.014	0.02	0.034	0.009	0.007	0.01	0.045	0.009	248	45	16.9	37.2	97.4	140
P27x1_ETA	16x1	ETA	Case	3.73	0.018	0.218	0.029	0.022	0.05	0.158	0.012	0	0.003	0.003	0	0.014	0.003	0.006	0.006	0.003	0.006	0.005	0.008	0.004	0.004	0.291	0.028	0.008	0	0.023	0.015	0.007	0.02	0.013	0.009	0.012	0.008	0.011	0.007	0	0.007	0.032	0.009	22	6.3	2.8	4.1	10.4	2.6
P27x3_ETA	16x3	ETA	Case	24.7	0.035	0.212	0.037	0.026	0.065	0.156	0.036	0.003	0.006	0.009	0.008	0.021	0.003	0.007	0.007	0.007	0.017	0.007	0.007	0.007	0	9.23	0.463	0.005	0	0.239	0.175	0.007	0.116	0.029	0.024	0.007	0.013	0.075	0.02	0.012	0.009	0.037	0.009	1553	211	38.5	947	163	435
P27x5_ETA	16x5	ETA	Case	8.85	0.036	0.165	0.036	0.026	0.07	0.126	0.023	0.003	0.008	0.007	0.009	0.021	0.003	0.005	0.004	0.006	0.012	0.006	0.011	0.003	0.008	1.41	0.091	0.01	0.004	0.053	0.055	0.007	0.05	0.023	0.019	0	0.01	0.022	0.011	0.009	0.006	0.03	0.006	571	113	72	148	159	134
P27x7_ETA	16x7	ETA	Case	22.8	0.052	0.268	0.043	0.04	0.057	0.26	0.019	0	0.008	0.009	0.004	0.01	0.004	0.005	0.004	0.006	0.008	0	0.004	0.005	0.011	5.35	0.491	0.016	0.008	0.208	0.097	0	0.128	0.017	0.041	0.014	0.018	0.078	0.024	0.012	0.018	0.043	0.013	578	108	41.7	127	266	204
P27x9_ETA	16x9	ETA	Case	10.8	0.047	0.282	0.043	0.037	0.048	0.208	0.019	0.003	0.006	0.005	0	0.018	0	0.005	0.005	0.007	0.01	0.009	0.007	0.005	0.005	5.64	0.366	0.007	0.006	0.329	0.123	0.008	0.116	0.017	0.041	0.014	0.008	0.081	0.02	0.01	0.006	0.026	0.015	517	64.1	90.5	202	168	298
P27x11_ETA	16x11	ETA	Case	8.05	0.035	0.157	0.035	0.027	0.036	0.119	0.009	0.002	0.006	0.004	0.007	0.011	0	0.006	0.006	0.007	0.008	0.007	0.008	0.006	0.004	2.77	0.389	0.012	0.009	0.128	0.039	0.012	0.069	0.02	0.038	0.016	0	0.035	0.009	0.018	0.01	0.037	0.008	159	12.3	30.7	47.6	23.3	118
P27x13_ETA	16x13	ETA	Case	5.99	0.042	0.241	0.029	0.031	0.036	0.199	0.024	0.003	0.005	0.004	0.002	0.014	0	0.005	0.005	0.007	0.009	0.006	0.013	0.004	0.007	1.57	0.2	0.007	0	0.105	0.023	0.009	0.079	0.017	0.026	0.016	0.01	0.03	0.014	0.017	0.007	0.052	0.012	299	42.7	271	142	97.6	220
P27x15_ETA	16x15	ETA	Case	5.76	0.039	0.255	0.024	0.029	0.043	0.214	0.021	0.001	0.006	0.005	0	0.019	0.004	0.007	0.005	0.005	0.008	0.011	0.013	0.003	0.006	3.01	0.281	0.008	0.007	0.218	0.076	0.004	0.096	0.011	0.032	0.018	0.009	0.045	0.013	0.024	0.01	0.036	0.011	106	14	16.9	27.4	21.8	63.7
P27x13_BAL	16X11	BAL	Case	0	0.68	0.461	0.538	0	0	0	0.955	0.631	1.38	0	0	0	0	1.26	1.09	0.767	0.837	0	1.29	0	0	1.33	0.997	0.49	0	0	0	0.936	0.429	0.169	0.124	0	0.21	0.944	0	0.665	0.761	0.584	0.468	117	10.5	25.8	29.2	25.5	97.3
P14x1_ETA	10x1	ETA	Case	19.1	0.035	0.226	0.081	0.032	0.041	0.225	0.018	0.003	0.008	0.006	0.008	0.019	0.013	0.009	0.008	0.007	0.009	0	0	0.006	0.006	6.18	0.862	0.02	0.012	0.214	0.384	0.013	0.122	0.03	0.046	0.023	0.019	0.044	0.016	0.016	0	0.043	0.014	1996	72.8	278	779	542	780
P14x3_ETA	10x3	ETA	Case	58.7	0.05	0.231	0.071	0.036	0.053	0.197	0.028	0.002	0.006	0.008	0.012	0.019	0.013	0.007	0.007	0.014	0.016	0.006	0.006	0.007	0.008	14	1.49	0.016	0.008	0.311	1.09	0.012	0.255	0.03	0.043	0.036	0.032	0.062	0.041	0.011	0.011	0.04	0.02	4413	281	69.9	0	0	1753
P14x5_ETA	10x5	ETA	Case	39.9	0.046	0.101	0.037	0.033	0.043	0.08	0.021	0.003	0.004	0.003	0.009	0.023	0.006	0.007	0.003	0.008	0.011	0.008	0.007	0.003	0.009	11.4	1.34	0.011	0.004	0.591	0.317	0.007	0.269	0.028	0.05	0.019	0.021	0.162	0.035	0.021	0.017	0.048	0.006	3653	141	31.8	0	0	936
P16x1_ETA	11x1	ETA	Case	1.21	0.031	0.297	0.028	0.04	0.043	0.201	0.022	0	0.004	0.003	0.004	0	0.007	0.005	0.003	0.003	0.011	0.005	0.006	0.005	0.004	0.313	0.067	0.005	0.005	0.021	0.009	0.011	0.018	0.012	0.007	0	0.006	0.012	0	0.005	0.003	0.027	0.009	10.5	2.5	1.4	2.6	1.6	2.8
P16x3_ETA	11x3	ETA	Case	9.36	0.027	0.213	0.018	0.023	0.04	0.166	0.016	0.003	0.005	0.003	0.005	0.027	0.003	0.007	0.004	0.013	0.009	0.005	0.005	0.005	0.005	3.08	0.3	0.007	0	0.133	0.045	0.007	0.099	0.015	0.028	0.01	0.007	0.028	0.013	0.009	0.004	0.031	0.009	295	72.3	8	57.4	39.5	122
P16x5_ETA	11x5	ETA	Case	10.3	0.037	0.178	0.027	0.018	0.04	0.157	0.015	0.003	0.006	0.005	0.01	0.051	0.004	0	0.005	0.023	0.01	0.007	0.009	0.007	0.007	2.15	0.434	0.009	0.005	0.178	0.044	0.016	0.098	0.036	0.025	0.018	0.01	0.035	0.015	0.01	0.007	0.031	0.007	394	107	31.7	63.9	39.1	159
P16x7_ETA	11x7	ETA	Case	4.73	0.05	0.218	0.03	0.026	0.04	0.162	0.019	0.002	0.006	0.009	0.006	0.018	0.006	0.006	0.007	0.007	0.007	0.006	0.01	0.003	0.011	1.11	0.147	0.008	0.005	0.13	0.038	0.01	0.073	0.016	0.024	0.014	0.009	0.024	0.03	0.009	0.006	0.029	0.008	516	92.4	17.2	0	84.9	211
P16x9_ETA	11x9	ETA	Case	9.71	0.04	0.085	0.023	0.015	0.04	0.056	0.015	0.004	0.006	0.008	0.008	0.014	0.006	0.01	0.005	0	0.012	0.024	0	0	0.014	2.08	0.293	0.007	0.005	0.233	0.045	0.009	0.152	0.031	0.051	0.017	0.013	0.029	0.041	0.008	0.006	0.032	0.008	291	21.1	31	99.3	145	278
P16x11_ETA	11x11	ETA	Case	4.32	0.042	0.204	0.022	0.028	0.045	0.193	0.015	0.001	0.005	0.004	0.004	0.011	0.002	0.005	0.005	0.007	0.007	0.002	0.005	0.005	0.005	0.657	0.158	0.006	0.005	0.104	0.019	0	0.046	0.018	0.017	0.009	0.005	0.021	0.006	0.005	0.006	0.021	0.005	117	20.8	13.6	26.7	29.1	68.1
P1x1_ETA	6x1	ETA	Case	13	0.09	0.287	0.029	0.048	0.048	0.214	0.037	0.007	0.01	0.01	0.007	0.047	0.006	0.028	0.006	0.007	0.007	0.01	0.03	0.01	0.021	6.65	0.396	0.019	0.006	0.124	0.264	0.008	0.135	0.043	0.064	0.014	0.012	0.105	0.021	0.008	0.016	0.054	0	234	20.1	7.1	46.9	13.2	136
P1x3_ETA	6x3	ETA	Case	2.28	0.033	0.251	0.025	0.032	0.041	0.214	0.022	0.002	0	0.003	0.002	0.006	0.003	0.005	0.005	0.003	0.005	0.005	0.006	0.003	0.003	0.621	0.097	0.01	0.008	0.028	0.037	0.007	0.026	0.019	0.015	0.009	0	0.023	0.006	0.006	0.005	0.031	0	53.2	10.4	1.1	18.4	6.4	18.6
P1x5_ETA	6x5	ETA	Case	6.49	0.043	0.187	0.024	0.028	0.044	0.155	0.017	0.002	0.006	0.002	0.005	0.01	0.005	0.003	0.005	0.002	0.008	0.003	0.007	0.005	0.008	3.61	0.311	0.013	0.004	0.086	0.06	0.01	0.057	0.026	0.022	0.01	0.007	0.025	0.016	0.005	0.007	0.039	0.008	285	8.7	2.3	93.8	46.3	96
P1x7_ETA	6x7	ETA	Case	5.97	0.041	0.238	0.025	0.031	0.043	0.164	0.016	0.002	0.005	0.004	0.006	0.009	0.005	0.003	0.005	0.005	0.007	0	0.006	0.006	0.003	2.34	0.282	0.006	0.005	0.077	0.025	0.008	0.07	0.021	0.022	0.01	0.006	0.049	0.015	0.008	0.006	0.049	0.007	51.8	0.6	1.2	23.4	10.5	19.8
P1x9_ETA	6x9	ETA	Case	12.4	0.034	0.174	0.029	0.027	0.028	0.147	0.012	0.002	0.007	0.003	0.004	0	0.006	0.006	0.005	0.005	0.009	0.007	0.006	0.003	0.003	5.18	0.61	0.008	0.01	0.23	0.091	0.008	0.111	0.013	0.026	0.013	0.013	0.05	0.023	0.012	0.007	0.027	0.01	298	9.9	18.8	137	75.9	99.1
P2x1_ETA	7x1	ETA	Case	7.66	0.032	0.18	0.024	0.03	0.047	0.151	0.012	0	0	0.004	0.004	0.023	0.003	0.006	0.005	0.015	0.009	0.008	0.009	0	0.005	1.94	0.216	0.008	0.005	0.066	0.043	0.008	0.037	0.029	0.024	0.013	0.011	0.028	0.006	0.005	0	0.029	0.004	271	50.8	1.9	76.2	39.3	113
P2x3_ETA	7x3	ETA	Case	4.64	0.031	0.199	0.039	0.031	0.057	0.144	0.015	0.002	0.005	0.004	0	0.016	0.005	0.006	0.007	0.01	0.011	0.005	0.006	0.005	0.004	1.77	0.225	0.007	0.006	0.06	0.043	0	0.045	0.02	0.02	0.013	0.016	0.028	0.01	0.006	0	0.033	0.007	389	84	1.9	59.4	99.7	54.2
P2x5_ETA	7x5	ETA	Case	12	0.036	0.205	0.069	0.029	0.052	0.142	0.015	0.002	0.005	0.006	0.007	0.01	0.006	0.007	0.005	0.006	0.013	0.005	0.005	0.006	0.007	8.62	1.01	0.015	0.008	0.201	0.089	0.013	0.148	0.028	0.05	0.034	0.013	0.063	0.013	0.01	0.009	0.033	0.009	2406	0	96.3	923	505	615
P2x7_ETA	7x7	ETA	Case	6.07	0.041	0.237	0.03	0.026	0.047	0.217	0.012	0	0.01	0.003	0.004	0.011	0.008	0.005	0.005	0.006	0.007	0.006	0.011	0.007	0.007	2.22	0.641	0.01	0.004	0.085	0.044	0.006	0.097	0.024	0.022	0.012	0.008	0.03	0.015	0.006	0.005	0.037	0.006	1026	268	620	433	502	362
P2x9_ETA	7x9	ETA	Case	5.42	0.034	0.193	0.045	0.027	0.054	0.164	0.02	0.002	0.006	0.004	0.011	0.017	0.009	0.007	0.003	0	0.01	0.006	0.007	0.006	0.006	2.14	0.494	0.014	0.008	0.111	0.025	0.005	0.086	0.018	0.02	0.013	0.008	0.022	0.012	0.008	0.003	0.033	0.009	436	83.5	1.7	183	76.5	120
P20x1_ETA	12x1	ETA	Case	8.6	0.041	0.184	0.031	0.031	0.046	0.132	0.016	0.002	0.004	0.006	0.006	0.015	0.004	0.004	0.006	0.009	0.007	0.004	0.009	0.006	0.004	3.98	0.514	0.006	0.003	0.084	0.101	0.008	0.134	0.03	0.014	0.017	0.01	0.043	0.024	0.015	0.005	0.043	0.008	210	65.7	33.1	57.2	36.7	213
P20x3_ETA	12x3	ETA	Case	30.3	0.057	0.182	0.077	0.032	0.055	0.15	0.029	0.004	0.008	0.006	0.006	0.026	0.008	0.007	0.004	0.009	0.01	0.007	0.007	0.007	0.008	5.9	0.494	0.011	0.006	0.18	0.171	0.007	0.169	0.03	0.053	0.028	0.024	0.055	0.042	0.02	0.012	0.03	0.016	2851	593	36.4	1094	525	1055
P20x5_ETA	12x5	ETA	Case	12.4	0.033	0.195	0.032	0.03	0.042	0.142	0.021	0.003	0.006	0.002	0.004	0.018	0.004	0.008	0.007	0.005	0.006	0.01	0.006	0.004	0.006	4.03	0.464	0.008	0	0.155	0.069	0.007	0.125	0.015	0.037	0.011	0.008	0.034	0.019	0.011	0.007	0.035	0.007	943	219	120	482	183	397
P20x7_ETA	12x7	ETA	Case	12.8	0.036	0.221	0.038	0.025	0.05	0.201	0.017	0.003	0.01	0.004	0.006	0.048	0.004	0.007	0.007	0.006	0.007	0.02	0.01	0.006	0.005	4.41	0.561	0.005	0	0.263	0.056	0.006	0.125	0.028	0.051	0.025	0.008	0.046	0.019	0.014	0.01	0.034	0.013	336	55.8	31.2	125	93.7	271
P26x1_ETA	15x1	ETA	Case	2.16	0.033	0.243	0.031	0.027	0.046	0.197	0.017	0.002	0.003	0.006	0	0.008	0	0.005	0.004	0.007	0.011	0	0.009	0.003	0.003	1.19	0.104	0.006	0.006	0.056	0.024	0	0.025	0.024	0.019	0.007	0.006	0.029	0.011	0.006	0.005	0.031	0.008	38.8	6	3.1	11.3	9.7	33.5
P26x3_ETA	15x3	ETA	Case	16.7	0.046	0.229	0.046	0.021	0.043	0.166	0.029	0.002	0	0.005	0.005	0.013	0.009	0.006	0.005	0.006	0.011	0.005	0.004	0.004	0.005	8.58	0.644	0.009	0.004	0.212	0.055	0.006	0.152	0.03	0.045	0.016	0.01	0.059	0.023	0.019	0.006	0.036	0.011	1845	148	174	422	299	663
P26x5_ETA	15x5	ETA	Case	6.2	0.047	0.26	0.043	0.028	0.053	0.202	0.016	0.002	0.006	0	0.004	0.017	0.006	0.004	0.006	0.005	0.009	0.008	0.006	0.005	0	2.78	0.253	0.015	0	0.093	0.033	0.005	0.091	0.02	0.032	0.018	0.008	0.047	0.016	0.007	0.006	0.037	0.012	461	52.7	49.3	83.2	114	187
P26x7_ETA	15x7	ETA	Case	5.36	0.037	0.225	0.034	0.032	0.062	0.162	0.015	0.003	0.004	0.006	0.007	0.011	0.003	0.005	0.004	0.005	0.009	0.003	0.007	0.008	0.004	2.16	0.282	0.011	0	0.105	0.021	0.01	0.084	0.027	0.022	0.022	0.007	0.031	0.008	0.011	0.005	0.035	0.007	289	62.4	14.8	64	57.4	118
P11x1_ETA	4x1	ETA	Control	1.79	0.043	0.221	0.029	0.032	0.045	0.191	0.017	0.002	0.005	0.005	0.004	0.011	0.005	0.004	0.005	0.004	0.009	0	0.007	0.004	0.008	0.381	0.069	0.008	0	0.023	0	0	0.014	0.019	0.008	0.009	0.007	0.018	0.005	0	0.003	0.031	0.007	37.3	17.4	1.9	13.3	4.5	36.5
P11x3_ETA	4x3	ETA	Control	3.11	0.032	0.165	0.027	0.017	0.041	0.126	0.014	0.002	0.005	0.007	0.007	0.018	0.006	0.006	0.007	0.008	0.012	0.007	0.005	0.008	0.01	0.694	0.062	0.009	0.009	0.038	0.025	0	0.023	0.017	0.012	0.014	0.012	0.027	0.01	0.009	0.003	0.031	0.011	270	57.6	28.3	78.8	44.9	162
P11x5_ETA	4x5	ETA	Control	16.6	0.042	0.233	0.042	0.034	0.054	0.181	0.03	0.007	0	0.01	0.013	0.057	0.009	0.015	0.009	0.03	0.018	0.01	0.012	0.007	0.024	2.65	0.199	0.009	0.007	0.122	0.099	0.009	0.065	0.023	0.04	0.032	0.023	0.071	0.024	0.011	0.012	0.048	0.015	1905	246	89.2	691	446	500
P9x1_ETA	2x1	ETA	Control	4.33	0.036	0.185	0.03	0.032	0.05	0.166	0.018	0.003	0	0.006	0.005	0.03	0.008	0.005	0.007	0.008	0.01	0.006	0.005	0.004	0.005	1.81	0.28	0.009	0.008	0.063	0.072	0.009	0.019	0.02	0.02	0.013	0.006	0.042	0.011	0.006	0.005	0.03	0.009	151	28	9.5	38.3	28.9	89
P9x3_ETA	2x2	ETA	Control	22.7	0.04	0.143	0.043	0.028	0.045	0.11	0.024	0.004	0.004	0.004	0.011	0.028	0.006	0.008	0.005	0.024	0.016	0.008	0.006	0.004	0.005	3.39	0.83	0.011	0	0.117	0.18	0.008	0.101	0.015	0.054	0.032	0.011	0.058	0.029	0.011	0.007	0.036	0.009	1244	195	95.3	314	236	382
P10x1_ETA	3x1	ETA	Control	3.04	0.033	0.243	0.026	0.031	0.043	0.153	0.014	0.002	0.006	0.004	0.003	0.007	0.005	0.006	0.005	0.004	0.007	0.017	0.005	0.004	0.005	1.14	0.075	0.007	0.006	0.037	0.022	0	0.016	0.023	0.015	0.012	0.009	0.021	0.01	0.008	0.007	0.037	0.007	122	11.7	10.3	32.2	20.1	54.4
P10x3_ETA	3x2	ETA	Control	2.98	0.031	0.165	0.026	0.024	0.048	0.161	0.015	0.003	0.003	0.002	0.005	0.009	0.002	0.003	0.003	0.009	0.009	0	0.004	0.004	0.003	0.577	0.118	0.006	0.004	0.027	0.034	0.007	0.017	0.021	0.011	0.007	0.007	0.015	0.007	0.008	0.003	0.026	0.006	102	19.8	1.3	26	23.4	49.5
P8x1_ETA	1x1	ETA	Control	9.27	0.053	0.236	0.021	0.031	0.047	0.213	0.023	0.004	0.003	0.005	0.001	0.017	0.002	0.009	0.003	0.004	0.012	0	0.009	0.004	0.006	7.24	0.267	0.008	0.004	0.142	0.087	0.007	0.08	0.052	0.033	0.012	0	0.085	0.024	0.006	0.009	0.047	0.007	238	52.7	50.4	73.3	24.7	264
P19x1_ETA	5X1	ETA	Control	8.33	0.042	0.064	0.025	0.031	0.041	0.023	0	0	0.005	0.006	0.005	0.008	0.005	0.007	0.004	0.004	0.009	0.012	0.017	0.017	0.017	3.23	0.185	0.005	0.007	0.239	0.102	0	0.047	0.023	0.023	0.012	0.008	0.04	0.019	0.006	0.011	0.039	0.011	470	82.5	22.8	164	64.8	273
[truncated: 139 more columns]
