# Supplementary material for: Molecular Profiling of Innate Immune Response Mechanisms in Ventilator-associated Pneumonia
Source: Mol Cell Proteomics. 2020 Nov 25;19(10):1688–705. doi: 10.1074/mcp.RA120.002207 (PMC8014993; doi:10.1074/mcp.RA120.002207)
Supplement: Supplementary file 1 [file mmc1.zip › 161905_0_supp_557821_qcrmv5.xlsx]

## Sheet: Table_S9
Supplemental Table 9. Proteomic identifications in ETA and BAL from VAP and control patients. Proteins were measured in AUC.
Accession	Description	Coverage P1	# Unique Peptides P1	Area: 1x1	Area: 1x3	Area: 1x5	Area: 1x7	Area: 1x9	Coverage P2	# Unique Peptides P2	Area: 2x1	Area: 2x3	Area: 2x5	Area: 2x7	Area: 2x9	Coverage P12	# Unique Peptides P12	Area: 12x1	Area: 12x3	Area: 12x5	Area: 12x7	Area: 12x9	Area: 12x11	Area: 12x13	Area: 12xB7	Area: 12XB11	Coverage P13	# Unique Peptides P13	Area: 13X1	Area: 13X3	Area: 13X5	Area: 13X7	Area: 13X9	Area: 13X11	Area: 13X13	Area: 13XB7	Area: 13XB11	Coverage P14	# Unique Peptides P14	Area: 14x1	Area: 14x3	Area: 14x5	Area: 14xB5	Coverage P16	# Unique Peptides P16	Area: 16X1	Area: 16X3	Area: 16X5	Area: 16x7
A0AV96	RNA-binding protein 47 OS=Homo sapiens GN=RBM47 PE=1 SV=2																																											3.37268	1
A1A4S6	Rho GTPase-activating protein 10 OS=Homo sapiens GN=ARHGAP10 PE=1 SV=1																										3.30789	1
A1L4H1	Soluble scavenger receptor cysteine-rich domain-containing protein SSC5D OS=Homo sapiens GN=SSC5D PE=2 SV=3																																											1.97076	1
A1X283	SH3 and PX domain-containing protein 2B OS=Homo sapiens GN=SH3PXD2B PE=1 SV=3
A1YPR0	Zinc finger and BTB domain-containing protein 7C OS=Homo sapiens GN=ZBTB7C PE=2 SV=1
A2RTX5	Probable threonine--tRNA ligase 2, cytoplasmic OS=Homo sapiens GN=TARSL2 PE=1 SV=1																																					0.997506	1		5300000	12000000
A2RTY3-4	Isoform 4 of Protein HEATR9 OS=Homo sapiens GN=HEATR9
A2VCK2	Doublecortin domain-containing protein 2B OS=Homo sapiens GN=DCDC2B PE=2 SV=1
A2VCL2	Coiled-coil domain-containing protein 162 OS=Homo sapiens GN=CCDC162P PE=2 SV=3
A2VDJ0-5	Isoform 4 of Transmembrane protein 131-like OS=Homo sapiens GN=KIAA0922
A2VEC9	SCO-spondin OS=Homo sapiens GN=SSPO PE=2 SV=1																																											0.582864	1
A4D0S4	Laminin subunit beta-4 OS=Homo sapiens GN=LAMB4 PE=2 SV=1																																											2.38501	1
A4D1E9-2	Isoform 2 of GTP-binding protein 10 OS=Homo sapiens GN=GTPBP10
A4UGR9-8	Isoform 8 of Xin actin-binding repeat-containing protein 2 OS=Homo sapiens GN=XIRP2																										0.28177	1				60000000
A5A3E0	POTE ankyrin domain family member F OS=Homo sapiens GN=POTEF PE=1 SV=2	7.90698	1				35612617																															9.76744	2	32000000
A5PLN7	Protein FAM149A OS=Homo sapiens GN=FAM149A PE=2 SV=2
A5PLN9	Trafficking protein particle complex subunit 13 OS=Homo sapiens GN=TRAPPC13 PE=1 SV=2
A5PLN9-5	Isoform 4 of Trafficking protein particle complex subunit 13 OS=Homo sapiens GN=TRAPPC13
A6BM72	Multiple epidermal growth factor-like domains protein 11 OS=Homo sapiens GN=MEGF11 PE=2 SV=3
A6H8M9	Cadherin-related family member 4 OS=Homo sapiens GN=CDHR4 PE=2 SV=1																										6.85279	3						28000000			20000000							3.80711	1	130000000
A6H8Z2	Protein FAM221B OS=Homo sapiens GN=FAM221B PE=2 SV=2
A6NC98	Coiled-coil domain-containing protein 88B OS=Homo sapiens GN=CCDC88B PE=1 SV=1
A6NCE7	Microtubule-associated proteins 1A/1B light chain 3 beta 2 OS=Homo sapiens GN=MAP1LC3B2 PE=2 SV=1	11.2	1			1.94462e+07
A6NDG6	Phosphoglycolate phosphatase OS=Homo sapiens GN=PGP PE=1 SV=1															9.65732	2				89000000		35000000	47000000			9.03427	2		2400000								12.7726	3	13000000	51000000	26000000
A6NE01	Protein FAM186A OS=Homo sapiens GN=FAM186A PE=2 SV=3																										0.382816	1
A6NE52	WD repeat-containing protein KIAA1875 OS=Homo sapiens GN=KIAA1875 PE=2 SV=2								0.554871	1				1.36898e+07
A6NH21	Serine incorporator 4 OS=Homo sapiens GN=SERINC4 PE=2 SV=1
A6NH52	Golgi apparatus membrane protein TVP23 homolog A OS=Homo sapiens GN=TVP23A PE=2 SV=3																										15.0235	1	13000000
A6NHC0	Calpain-8 OS=Homo sapiens GN=CAPN8 PE=2 SV=3
A6NHG4	D-dopachrome decarboxylase-like protein OS=Homo sapiens GN=DDTL PE=2 SV=1								29.8507	3	2.02095e+08	4.67233e+08	2.10518e+08	501167352	1.96514e+08
A6NI72	Putative neutrophil cytosol factor 1B OS=Homo sapiens GN=NCF1B PE=5 SV=2	14.578	5			2.05937e+08	5.37724e+07	1.77413e+07																																				13.555	5	22000000
A6NI79	Coiled-coil domain-containing protein 69 OS=Homo sapiens GN=CCDC69 PE=2 SV=1																																											4.05405	1	4500000
A6NIZ1	Ras-related protein Rap-1b-like protein OS=Homo sapiens PE=2 SV=1
A6NJZ7	RIMS-binding protein 3C OS=Homo sapiens GN=RIMBP3C PE=1 SV=3																										0.549115	1							58000000
A6NKG5	Retrotransposon-like protein 1 OS=Homo sapiens GN=RTL1 PE=2 SV=3																										2.13549	1					45000000
A6NMB1	Sialic acid-binding Ig-like lectin 16 OS=Homo sapiens GN=SIGLEC16 PE=2 SV=3																										1.4553	1					1900000000
A6NNS2	Dehydrogenase/reductase SDR family member 7C OS=Homo sapiens GN=DHRS7C PE=2 SV=3	5.44872	1	100113012
A6NNT2	Uncharacterized protein C16orf96 OS=Homo sapiens GN=C16orf96 PE=4 SV=3
A6NNW6	Enolase-like protein ENO4 OS=Homo sapiens GN=ENO4 PE=2 SV=2
A6PW82	Putative uncharacterized protein CXorf30 OS=Homo sapiens GN=CXorf30 PE=2 SV=2																										2.36967	1
A7E2V4-2	Isoform 2 of Zinc finger SWIM domain-containing protein 8 OS=Homo sapiens GN=ZSWIM8																																					2.11416	1
A7MCY6	TANK-binding kinase 1-binding protein 1 OS=Homo sapiens GN=TBKBP1 PE=1 SV=1
A8K2U0	Alpha-2-macroglobulin-like protein 1 OS=Homo sapiens GN=A2ML1 PE=1 SV=3	5.36451	7			7.30188e+07	23309285		1.92572	2	81790388					0.962861	1		13000000								0.481431	1										0.962861	1			15000000	370000000	7.77166	9				23000000
A8K979	ERI1 exoribonuclease 2 OS=Homo sapiens GN=ERI2 PE=2 SV=2								4.0521	1
A8MU76	Putative UPF0607 protein ENSP00000381418 OS=Homo sapiens PE=3 SV=2																																											9.38416	1
A8MUN3	Putative uncharacterized protein ENSP00000381830 OS=Homo sapiens PE=5 SV=1
A8MV72	Putative UPF0607 protein ENSP00000382826 OS=Homo sapiens PE=5 SV=2																										6.43087	1
A8MVU1	Putative neutrophil cytosol factor 1C OS=Homo sapiens GN=NCF1C PE=5 SV=1															26.776	1				210000000						26.776	1				17000000
A8MW99	Meiosis-specific protein MEI4-like OS=Homo sapiens GN=MEI4 PE=3 SV=2
A8MWD9	Putative small nuclear ribonucleoprotein G-like protein 15 OS=Homo sapiens GN=SNRPGP15 PE=5 SV=2															17.1053	2				88000000		55000000	76000000			9.21053	1		22000000
A8MWP6	Uncharacterized protein ENSP00000382042 OS=Homo sapiens PE=2 SV=2																										9.58084	1
A8MWY0	UPF0577 protein KIAA1324-like OS=Homo sapiens GN=KIAA1324L PE=2 SV=2																										3.40136	1				22000000
A8MX34	Keratin-associated protein 29-1 OS=Homo sapiens GN=KRTAP29-1 PE=3 SV=1
A8MXZ3	Keratin-associated protein 9-1 OS=Homo sapiens GN=KRTAP9-1 PE=3 SV=1
A8MYP8	Outer dense fiber protein 3B OS=Homo sapiens GN=ODF3B PE=2 SV=1																																											4.34783	1	31000000
B1AJZ9-3	Isoform 3 of Forkhead-associated domain-containing protein 1 OS=Homo sapiens GN=FHAD1															0.894701	1
B4DH59	Neuroblastoma breakpoint family member 26 OS=Homo sapiens GN=NBPF26 PE=5 SV=1
B4DS77	Protein shisa-9 OS=Homo sapiens GN=SHISA9 PE=2 SV=3
B5ME19	Eukaryotic translation initiation factor 3 subunit C-like protein OS=Homo sapiens GN=EIF3CL PE=3 SV=1	1.09409	1			1.55964e+07
B7ZBB8	Protein phosphatase 1 regulatory subunit 3G OS=Homo sapiens GN=PPP1R3G PE=3 SV=1
B9A064	Immunoglobulin lambda-like polypeptide 5 OS=Homo sapiens GN=IGLL5 PE=2 SV=2	26.6355	2	4.61054e+07	2.02502e+07				26.6355	2	1.24425e+08	75575592				26.6355	2		72000000	41000000							22.8972	1	96000000					120000000	40000000			26.6355	2	23000000				17.757	1		12000000
B9ZVM9	Putative t-complex protein 10A homolog 2 OS=Homo sapiens GN=TCP10L2 PE=5 SV=2
C9J442	Uncharacterized protein C22orf46 OS=Homo sapiens GN=C22orf46 PE=2 SV=1															8.23045	1										8.23045	1
C9JN71	Zinc finger protein 878 OS=Homo sapiens GN=ZNF878 PE=3 SV=2
E9PAV3	Nascent polypeptide-associated complex subunit alpha, muscle-specific form OS=Homo sapiens GN=NACA PE=1 SV=1															0.721848	1	7900000									0.721848	1					17000000											0.721848	1	130000000
E9PI22	Proline-rich protein 23D1 OS=Homo sapiens GN=PRR23D1 PE=3 SV=1															12.5448	1						90000000
G3V211-3	Isoform 3 of Uncharacterized protein C12orf79 OS=Homo sapiens GN=C12orf79															34.1176	1	15000000
H7BZ55	Putative ciliary rootlet coiled-coil protein-like 3 protein OS=Homo sapiens PE=5 SV=2															0.310835	1						73000000				0.62167	1						12000000										0.44405	1	7800000
K7EJ46	Small integral membrane protein 22 OS=Homo sapiens GN=SMIM22 PE=2 SV=1	12.5926	1	42046946					12.5926	1			22704920			12.5926	1	55000000	26000000								12.5926	1		68000000	220000000	94000000		170000000										12.5926	1	450000000
O00115	Deoxyribonuclease-2-alpha OS=Homo sapiens GN=DNASE2 PE=1 SV=2	6.66667	2		2.80818e+07		3.73677e+07									3.33333	1							71000000
O00116	Alkyldihydroxyacetonephosphate synthase, peroxisomal OS=Homo sapiens GN=AGPS PE=1 SV=1
O00151	PDZ and LIM domain protein 1 OS=Homo sapiens GN=PDLIM1 PE=1 SV=4															2.43161	1			62000000							3.64742	1				21000000	24000000				38000000							19.1489	5	200000000
O00160	Unconventional myosin-If OS=Homo sapiens GN=MYO1F PE=1 SV=3
O00182	Galectin-9 OS=Homo sapiens GN=LGALS9 PE=1 SV=2
O00187	Mannan-binding lectin serine protease 2 OS=Homo sapiens GN=MASP2 PE=1 SV=4																										4.51895	2							2600000
O00193	Small acidic protein OS=Homo sapiens GN=SMAP PE=1 SV=1																																											21.3115	2	41000000
O00203	AP-3 complex subunit beta-1 OS=Homo sapiens GN=AP3B1 PE=1 SV=3																										1.73675	1	20000000
O00233	26S proteasome non-ATPase regulatory subunit 9 OS=Homo sapiens GN=PSMD9 PE=1 SV=3	7.17489	1					7.72931e+06	7.17489	1	2.54821e+07					11.6592	2				44000000					48000000	11.6592	2	39000000			15000000				48000000	66000000							7.17489	1	54000000
O00241	Signal-regulatory protein beta-1 OS=Homo sapiens GN=SIRPB1 PE=1 SV=5															15.8291	3				28000000			44000000			7.28643	1										7.28643	1	8500000				9.79899	1		21000000
O00244	Copper transport protein ATOX1 OS=Homo sapiens GN=ATOX1 PE=1 SV=1	38.2353	2			50541993	3.09788e+07									25	1			22000000							25	1					26000000
O00291	Huntingtin-interacting protein 1 OS=Homo sapiens GN=HIP1 PE=1 SV=5								1.63934	1				5.71958e+07																								1.63934	1		14000000		140000000	1.63934	1
O00299	Chloride intracellular channel protein 1 OS=Homo sapiens GN=CLIC1 PE=1 SV=4	65.1452	12	1.21712e+08		8.54974e+08	3.42358e+08	2.04227e+08	51.4523	8	4.84351e+08	2.20397e+08		2.22098e+08	1.58023e+08	57.2614	13	620000000	320000000	480000000	1100000000	500000000	450000000	380000000	510000000	180000000	67.2199	11	430000000	180000000	230000000	480000000	350000000	470000000		140000000	500000000	62.6556	10	410000000	130000000	180000000	2500000000	68.8797	14	2700000000			70000000
O00339	Matrilin-2 OS=Homo sapiens GN=MATN2 PE=1 SV=4																										2.92887	1							170000000
O00391	Sulfhydryl oxidase 1 OS=Homo sapiens GN=QSOX1 PE=1 SV=3	28.7818	18	3.60891e+07	2.10465e+08	4.38869e+08	4.97353e+08	8.00347e+07	15.6627	9	3.66656e+07	196782992	5.71324e+07	1.16528e+08	4.77705e+08	31.7269	21	670000000	310000000	400000000	300000000	560000000	310000000	280000000	180000000	43000000	31.1914	18	230000000	220000000	180000000	280000000	280000000	350000000	130000000		450000000	10.0402	6		110000000	150000000		26.9076	14	510000000	91000000	660000000	37000000
O00429-6	Isoform 6 of Dynamin-1-like protein OS=Homo sapiens GN=DNM1L
O00445	Synaptotagmin-5 OS=Homo sapiens GN=SYT5 PE=2 SV=2																																					2.07254	1		39000000
O00462	Beta-mannosidase OS=Homo sapiens GN=MANBA PE=1 SV=3	1.13766	1			13007640			2.61661	2	2.95383e+07	14369313				7.281	6			19000000	39000000	41000000	36000000				6.37088	5	25000000	26000000	34000000							6.02958	5	15000000	25000000	28000000	2000000000	2.27531	2
O00468	Agrin OS=Homo sapiens GN=AGRN PE=1 SV=5																																											1.93517	2	9900000
O00468-3	Isoform 3 of Agrin OS=Homo sapiens GN=AGRN																										0.68326	1						36000000
O00471	Exocyst complex component 5 OS=Homo sapiens GN=EXOC5 PE=1 SV=1																										0.988701	1					44000000
O00482	Nuclear receptor subfamily 5 group A member 2 OS=Homo sapiens GN=NR5A2 PE=1 SV=2
O00512	B-cell CLL/lymphoma 9 protein OS=Homo sapiens GN=BCL9 PE=1 SV=4
O00533-2	Isoform 2 of Neural cell adhesion molecule L1-like protein OS=Homo sapiens GN=CHL1	0.898693	1				13362316									1.55229	1			23000000																								3.43137	3	48000000
O00560	Syntenin-1 OS=Homo sapiens GN=SDCBP PE=1 SV=1	22.1477	3			26586478	7.39357e+07	1.49797e+07	28.5235	4	1.50817e+08	7.38369e+07	4.20826e+07	91680250	8.03273e+07	28.5235	4	61000000	97000000	40000000	96000000	110000000	140000000	45000000	160000000		36.5772	5	86000000	27000000	110000000	100000000	18000000	210000000			82000000	28.5235	4	61000000	100000000	73000000		28.8591	4	340000000		86000000	20000000
O00584	Ribonuclease T2 OS=Homo sapiens GN=RNASET2 PE=1 SV=2	33.9844	7		5.90338e+07	2.23778e+08	3.73513e+08	47315292	22.2656	4	1.5923e+08	1.21734e+08	45490054	81176548		43.3594	8	240000000	120000000	160000000	310000000	450000000	470000000	370000000	560000000		33.9844	7	150000000	330000000	110000000	120000000	120000000	140000000	7000000		180000000	26.9531	5	140000000	290000000	220000000		16.0156	3	130000000	300000000	140000000	61000000
O00592	Podocalyxin OS=Homo sapiens GN=PODXL PE=1 SV=2	5.73477	3	2.44758e+07	3.65983e+07		9.19064e+07		2.15054	1				2.09914e+07		3.40502	2	110000000	68000000	61000000	34000000						3.40502	2			23000000	130000000	21000000	160000000	3800000	6600000	140000000							3.40502	2	200000000
O00602	Ficolin-1 OS=Homo sapiens GN=FCN1 PE=1 SV=2	28.2209	5			1.37604e+08		9.91745e+06	7.05521	2	6.61812e+07	108433001	1.03747e+08	133741181		19.3252	4		52000000		340000000	86000000	150000000	200000000			32.5153	6	85000000	210000000	130000000	140000000	8700000	130000000				19.3252	4	54000000	66000000	65000000		15.6442	4	24000000	100000000	32000000
O00625	Pirin OS=Homo sapiens GN=PIR PE=1 SV=1
O00743-3	Isoform 3 of Serine/threonine-protein phosphatase 6 catalytic subunit OS=Homo sapiens GN=PPP6C															5.84795	2						17000000				3.80117	1		8000000														5.55556	1	11000000
O00746	Nucleoside diphosphate kinase, mitochondrial OS=Homo sapiens GN=NME4 PE=1 SV=1																										15.508	1				110000000
O00754	Lysosomal alpha-mannosidase OS=Homo sapiens GN=MAN2B1 PE=1 SV=3	4.05539	3			5.67518e+07	47707717		8.50643	6	1.13019e+08	35993486				7.91296	6		29000000			68000000	66000000	14000000	49000000		4.1543	4	88000000	24000000			70000000				76000000	12.0673	9	34000000	47000000	38000000		1.18694	1		52000000
O00757	Fructose-1,6-bisphosphatase isozyme 2 OS=Homo sapiens GN=FBP2 PE=1 SV=2	6.19469	1	676544109			67543370		2.94985	1	2.59315e+08	1.76451e+08		71825583	60762536	6.19469	1					110000000	120000000				6.19469	1		120000000	75000000						110000000	2.94985	1	81000000	64000000			6.19469	1	470000000
O00764	Pyridoxal kinase OS=Homo sapiens GN=PDXK PE=1 SV=1	15.7051	3			2.5835e+07	9.10234e+07	5.59337e+07	5.44872	1	1.81937e+07		229225899	2.96365e+08	171813640	32.6923	7	51000000		35000000	260000000	500000000		290000000	310000000		18.9103	4	290000000	23000000	83000000	22000000	78000000	22000000	15000000		44000000	15.7051	3	27000000	340000000	230000000		18.9103	4		160000000
O14497	AT-rich interactive domain-containing protein 1A OS=Homo sapiens GN=ARID1A PE=1 SV=3															1.66302	1					79000000
O14514	Brain-specific angiogenesis inhibitor 1 OS=Homo sapiens GN=BAI1 PE=1 SV=2															2.52525	1			21000000
O14545	TRAF-type zinc finger domain-containing protein 1 OS=Homo sapiens GN=TRAFD1 PE=1 SV=1
O14578-4	Isoform 4 of Citron Rho-interacting kinase OS=Homo sapiens GN=CIT
O14579	Coatomer subunit epsilon OS=Homo sapiens GN=COPE PE=1 SV=3	3.57143	1			25687909			9.09091	2		24522994		2.11941e+07		20.4545	5				78000000	39000000		45000000	120000000		12.013	2	42000000	14000000	39000000		23000000					9.09091	2	5000000	48000000	13000000	2000000000	13.6364	3		22000000
O14617-5	Isoform 5 of AP-3 complex subunit delta-1 OS=Homo sapiens GN=AP3D1								1.48148	1				4.96282e+06	3753834	4.27984	4					35000000	32000000	17000000			2.22222	2		22000000	2800000							3.29218	3	6600000	39000000	22000000
O14618	Copper chaperone for superoxide dismutase OS=Homo sapiens GN=CCS PE=1 SV=1																										10.9489	1
O14638	Ectonucleotide pyrophosphatase/phosphodiesterase family member 3 OS=Homo sapiens GN=ENPP3 PE=1 SV=2	1.6	1		10200316											1.6	1	45000000		24000000							1.6	1				20000000		45000000
O14639	Actin-binding LIM protein 1 OS=Homo sapiens GN=ABLIM1 PE=1 SV=3
O14641	Segment polarity protein dishevelled homolog DVL-2 OS=Homo sapiens GN=DVL2 PE=1 SV=1																										4.34783	1		19000000
O14668-2	Isoform 2 of Transmembrane gamma-carboxyglutamic acid protein 1 OS=Homo sapiens GN=PRRG1
O14672	Disintegrin and metalloproteinase domain-containing protein 10 OS=Homo sapiens GN=ADAM10 PE=1 SV=1
O14683	Tumor protein p53-inducible protein 11 OS=Homo sapiens GN=TP53I11 PE=1 SV=2								7.93651	1	7.66928e+07
O14686-3	Isoform 3 of Histone-lysine N-methyltransferase 2D OS=Homo sapiens GN=KMT2D
O14732	Inositol monophosphatase 2 OS=Homo sapiens GN=IMPA2 PE=1 SV=1																																					6.94444	1		1900000		95000000
O14745	Na(+)/H(+) exchange regulatory cofactor NHE-RF1 OS=Homo sapiens GN=SLC9A3R1 PE=1 SV=4	23.4637	5	2.34552e+07	13326547	1.72208e+08	7.40355e+07	1.8887e+07	24.0223	6	1.16948e+08	9.03755e+07		3.44795e+07	8.61855e+07	41.0615	10	190000000	120000000	110000000	290000000	160000000	40000000	210000000			41.0615	10	140000000	55000000		200000000	51000000	250000000			210000000	26.8156	6	59000000	53000000			37.4302	10	970000000	69000000
O14772	Fucose-1-phosphate guanylyltransferase OS=Homo sapiens GN=FPGT PE=1 SV=2
O14773	Tripeptidyl-peptidase 1 OS=Homo sapiens GN=TPP1 PE=1 SV=2															5.68384	2	34000000		32000000																								3.19716	1	27000000
O14775	Guanine nucleotide-binding protein subunit beta-5 OS=Homo sapiens GN=GNB5 PE=1 SV=2
O14776	Transcription elongation regulator 1 OS=Homo sapiens GN=TCERG1 PE=1 SV=2
O14782	Kinesin-like protein KIF3C OS=Homo sapiens GN=KIF3C PE=1 SV=3															1.38714	1				33000000
O14786	Neuropilin-1 OS=Homo sapiens GN=NRP1 PE=1 SV=3																										6.06717	3				5700000			10000000
O14791-2	Isoform 2 of Apolipoprotein L1 OS=Homo sapiens GN=APOL1	3.62319	1		1.22997e+07											3.62319	1	37000000		25000000							3.62319	1				120000000	49000000				56000000
O14793	Growth/differentiation factor 8 OS=Homo sapiens GN=MSTN PE=1 SV=1
O14795-2	Isoform 2 of Protein unc-13 homolog B OS=Homo sapiens GN=UNC13B															0.869565	1	17000000
O14798	Tumor necrosis factor receptor superfamily member 10C OS=Homo sapiens GN=TNFRSF10C PE=1 SV=3								5.40541	1	8.6772e+06					5.40541	1							6000000			5.40541	1		7700000								5.40541	1	2200000				5.40541	1
O14818	Proteasome subunit alpha type-7 OS=Homo sapiens GN=PSMA7 PE=1 SV=1	42.7419	8	4.16301e+07	1.14741e+07	1.45221e+08	9.98814e+07	2.00027e+07	36.6935	6	2.03764e+08	1.33268e+08			1.27263e+08	52.8226	11	97000000		84000000	730000000	200000000	440000000	280000000	590000000	80000000	55.2419	11	190000000	270000000	81000000	83000000	160000000	130000000		15000000	150000000	56.0484	12	150000000	290000000	130000000		54.8387	10	190000000	150000000	24000000	59000000
O14836	Tumor necrosis factor receptor superfamily member 13B OS=Homo sapiens GN=TNFRSF13B PE=1 SV=1
O14879	Interferon-induced protein with tetratricopeptide repeats 3 OS=Homo sapiens GN=IFIT3 PE=1 SV=1
O14896	Interferon regulatory factor 6 OS=Homo sapiens GN=IRF6 PE=1 SV=1
O14908	PDZ domain-containing protein GIPC1 OS=Homo sapiens GN=GIPC1 PE=1 SV=2
O14933	Ubiquitin/ISG15-conjugating enzyme E2 L6 OS=Homo sapiens GN=UBE2L6 PE=1 SV=4
O14950	Myosin regulatory light chain 12B OS=Homo sapiens GN=MYL12B PE=1 SV=2	16.8605	2			49260397		1.89239e+07	51.7442	7	5.64194e+08	5.59406e+08	6.21322e+08	3.50193e+08	1.37542e+08	62.7907	11	85000000	47000000	28000000	1200000000	850000000	2000000000	1600000000	1000000000		50.5814	7	260000000	1500000000	560000000	97000000	99000000	62000000	28000000		200000000	62.2093	9	350000000	1000000000	1400000000	150000000	51.7442	7	170000000	1100000000	1300000000	9800000
O14964	Hepatocyte growth factor-regulated tyrosine kinase substrate OS=Homo sapiens GN=HGS PE=1 SV=1	1.6731	1		2.95551e+06	32120015										1.6731	1					9100000					4.8906	2	12000000
O14974	Protein phosphatase 1 regulatory subunit 12A OS=Homo sapiens GN=PPP1R12A PE=1 SV=1	2.42718	2			108495894	29420397	1.29786e+07	1.35922	1	4.75898e+07					4.85437	3	48000000						4400000			2.52427	2	50000000			17000000	41000000
O15014	Zinc finger protein 609 OS=Homo sapiens GN=ZNF609 PE=1 SV=2																																											2.48051	1
O15031	Plexin-B2 OS=Homo sapiens GN=PLXNB2 PE=1 SV=3															0.870511	1						13000000
O15067	Phosphoribosylformylglycinamidine synthase OS=Homo sapiens GN=PFAS PE=1 SV=4
O15078	Centrosomal protein of 290 kDa OS=Homo sapiens GN=CEP290 PE=1 SV=2
O15091	Mitochondrial ribonuclease P protein 3 OS=Homo sapiens GN=KIAA0391 PE=1 SV=2
O15117-3	Isoform 3 of FYN-binding protein OS=Homo sapiens GN=FYB	3.4565	2				1.78873e+07	1.7016e+07								6.43623	3	24000000					53000000	48000000			1.54946	1	40000000		46000000			12000000
O15127	Secretory carrier-associated membrane protein 2 OS=Homo sapiens GN=SCAMP2 PE=1 SV=2																																											6.07903	1	31000000
O15143	Actin-related protein 2/3 complex subunit 1B OS=Homo sapiens GN=ARPC1B PE=1 SV=3	41.129	10	41131154		6.62118e+08	3.73757e+08	1.27347e+08	15.3226	4	8.30222e+08	3.44357e+08	1.52481e+08	8.05429e+08	4.11001e+08	48.3871	13	280000000	91000000	420000000	2100000000	1100000000	1100000000	600000000	1200000000	12000000	44.086	11	580000000	750000000	350000000	440000000	370000000	290000000		13000000	280000000	37.3656	10	280000000	220000000	320000000	1400000000	39.7849	10		470000000	450000000	260000000
O15144	Actin-related protein 2/3 complex subunit 2 OS=Homo sapiens GN=ARPC2 PE=1 SV=1	40.6667	14	3.61931e+08	1.65627e+08	9.70269e+08	522476070	1.36319e+08	36	10	4.13727e+08	5.0784e+08	6.38789e+08	7.27111e+08	5.81415e+08	52.3333	18	510000000	500000000	710000000	1500000000	990000000	380000000	600000000	570000000		41	17	850000000	600000000	690000000	700000000	800000000	300000000	1400000000	420000000	190000000	33.3333	12	260000000	340000000	490000000	1900000000	32	12	510000000	290000000	170000000	240000000
O15145	Actin-related protein 2/3 complex subunit 3 OS=Homo sapiens GN=ARPC3 PE=1 SV=3	17.9775	3	4.34238e+06		2.77592e+08	8.32744e+07	4.51404e+07	19.1011	3	1.2628e+08	1.2577e+08		1.98671e+08	1.77802e+07	33.1461	6	41000000	15000000	62000000	520000000	240000000		130000000			32.5843	5	86000000			73000000	49000000	74000000			74000000	30.3371	5	64000000	8100000	7100000	4600000000	32.5843	5		39000000
O15195	Villin-like protein OS=Homo sapiens GN=VILL PE=2 SV=3																																											2.92056	2	30000000
O15212	Prefoldin subunit 6 OS=Homo sapiens GN=PFDN6 PE=1 SV=1	9.30233	1			5.07776e+07			9.30233	1	3.05044e+07					9.30233	1				68000000
O15217	Glutathione S-transferase A4 OS=Homo sapiens GN=GSTA4 PE=1 SV=1																										13.5135	1
O15230	Laminin subunit alpha-5 OS=Homo sapiens GN=LAMA5 PE=1 SV=8															0.216509	1
O15287	Fanconi anemia group G protein OS=Homo sapiens GN=FANCG PE=1 SV=1
O15318	DNA-directed RNA polymerase III subunit RPC7 OS=Homo sapiens GN=POLR3G PE=1 SV=2
O15335	Chondroadherin OS=Homo sapiens GN=CHAD PE=2 SV=2	6.96379	2		1.62749e+07	5.77758e+07	1.58014e+08									3.34262	1			41000000							3.34262	1
O15347	High mobility group protein B3 OS=Homo sapiens GN=HMGB3 PE=1 SV=4															6.5	1			64000000
O15350	Tumor protein p73 OS=Homo sapiens GN=TP73 PE=1 SV=1																																											4.55975	1
O15355	Protein phosphatase 1G OS=Homo sapiens GN=PPM1G PE=1 SV=1
O15371	Eukaryotic translation initiation factor 3 subunit D OS=Homo sapiens GN=EIF3D PE=1 SV=1
O15389	Sialic acid-binding Ig-like lectin 5 OS=Homo sapiens GN=SIGLEC5 PE=1 SV=1	2.54083	1					2891034								2.54083	1			100000000							9.2559	3		25000000	63000000	33000000	67000000	46000000			42000000
O15400	Syntaxin-7 OS=Homo sapiens GN=STX7 PE=1 SV=4	14.5594	3			2.14792e+08	7.58959e+07		19.9234	4	1.96751e+08	6.91903e+07		1.80531e+08	187318542	14.5594	3	84000000	6800000	100000000	360000000	100000000					19.9234	4	120000000		11000000	76000000	48000000				65000000	5.74713	1	39000000				10.728	2	69000000			51000000
O15427	Monocarboxylate transporter 4 OS=Homo sapiens GN=SLC16A3 PE=1 SV=1	2.7957	1			2.18447e+07		6.23001e+06	2.7957	1					27280124																							2.7957	1		6800000
O15440	Multidrug resistance-associated protein 5 OS=Homo sapiens GN=ABCC5 PE=1 SV=2
O15457	MutS protein homolog 4 OS=Homo sapiens GN=MSH4 PE=1 SV=2
O15466-2	Isoform 2 of Alpha-2,8-sialyltransferase 8E OS=Homo sapiens GN=ST8SIA5
O15488	Glycogenin-2 OS=Homo sapiens GN=GYG2 PE=1 SV=2															3.19361	1	33000000
O15492	Regulator of G-protein signaling 16 OS=Homo sapiens GN=RGS16 PE=1 SV=2																																					3.46535	1	14000000
O15498	Synaptobrevin homolog YKT6 OS=Homo sapiens GN=YKT6 PE=1 SV=1
O15511	Actin-related protein 2/3 complex subunit 5 OS=Homo sapiens GN=ARPC5 PE=1 SV=3															62.2517	7	150000000	50000000	260000000	910000000	560000000		610000000	970000000
O15511-2	Isoform 2 of Actin-related protein 2/3 complex subunit 5 OS=Homo sapiens GN=ARPC5	42.8571	3			873925347	1.94883e+08	4.66491e+07	48.0519	5	8.81733e+07	1.19189e+08		1.76281e+08	369031624												52.5974	6	310000000		140000000	200000000	250000000	150000000				52.5974	5	130000000	15000000	84000000	80000000	42.8571	3	22000000	200000000
O15519	CASP8 and FADD-like apoptosis regulator OS=Homo sapiens GN=CFLAR PE=1 SV=1															1.45833	1
O15554	Intermediate conductance calcium-activated potassium channel protein 4 OS=Homo sapiens GN=KCNN4 PE=1 SV=1																										3.98126	1
O43143	Putative pre-mRNA-splicing factor ATP-dependent RNA helicase DHX15 OS=Homo sapiens GN=DHX15 PE=1 SV=2
O43149	Zinc finger ZZ-type and EF-hand domain-containing protein 1 OS=Homo sapiens GN=ZZEF1 PE=1 SV=6																										0.236407	1			260000000													0.236407	1		180000000	94000000
O43175	D-3-phosphoglycerate dehydrogenase OS=Homo sapiens GN=PHGDH PE=1 SV=4
O43184	Disintegrin and metalloproteinase domain-containing protein 12 OS=Homo sapiens GN=ADAM12 PE=1 SV=3
O43237	Cytoplasmic dynein 1 light intermediate chain 2 OS=Homo sapiens GN=DYNC1LI2 PE=1 SV=1								2.84553	1			448054116																															6.50407	2	12000000
O43240	Kallikrein-10 OS=Homo sapiens GN=KLK10 PE=1 SV=3															5.43478	1		28000000								9.42029	2				58000000		69000000										9.42029	2	88000000
O43278	Kunitz-type protease inhibitor 1 OS=Homo sapiens GN=SPINT1 PE=1 SV=2																										2.26843	1						19000000										4.53686	2	54000000
O43299	AP-5 complex subunit zeta-1 OS=Homo sapiens GN=AP5Z1 PE=1 SV=2
O43300	Leucine-rich repeat transmembrane neuronal protein 2 OS=Homo sapiens GN=LRRTM2 PE=2 SV=3
O43303	Centriolar coiled-coil protein of 110 kDa OS=Homo sapiens GN=CCP110 PE=1 SV=3
O43307	Rho guanine nucleotide exchange factor 9 OS=Homo sapiens GN=ARHGEF9 PE=1 SV=3
O43390-2	Isoform 2 of Heterogeneous nuclear ribonucleoprotein R OS=Homo sapiens GN=HNRNPR	6.91824	1			78021612		3.85475e+07	6.44654	2	6.7515e+07			3.37311e+07		8.6478	2						94000000																					6.91824	1
O43396	Thioredoxin-like protein 1 OS=Homo sapiens GN=TXNL1 PE=1 SV=3	11.7647	2			7.40653e+07	45194717	1.39699e+07	19.3772	3	1.35e+08	6.21802e+07		54362896		25.9516	6	35000000		17000000	130000000	100000000	63000000	47000000	67000000		19.3772	3	82000000	71000000	29000000	32000000	28000000	36000000				12.8028	2	41000000	36000000	51000000		19.3772	3	39000000	50000000
O43399-7	Isoform 7 of Tumor protein D54 OS=Homo sapiens GN=TPD52L2	21.8341	3			1.1985e+08	55155349	1.15974e+07	13.5371	2	3.94755e+07	20132212		5.02996e+07	38598055	12.6638	2	12000000		100000000	140000000	84000000			52000000		21.8341	3	25000000		16000000			30000000				8.29694	2	13000000			53000000	8.29694	2		18000000
O43414	ERI1 exoribonuclease 3 OS=Homo sapiens GN=ERI3 PE=1 SV=2
O43426	Synaptojanin-1 OS=Homo sapiens GN=SYNJ1 PE=1 SV=2
O43432-3	Isoform 3 of Eukaryotic translation initiation factor 4 gamma 3 OS=Homo sapiens GN=EIF4G3																																					0.565682	1
O43447	Peptidyl-prolyl cis-trans isomerase H OS=Homo sapiens GN=PPIH PE=1 SV=1	7.9096	1			55905285										15.2542	1				60000000			62000000														15.2542	1
O43451	Maltase-glucoamylase, intestinal OS=Homo sapiens GN=MGAM PE=1 SV=5								9.3161	12	1.5708e+08	1.87963e+08	6.87969e+07	3.22903e+07	1.27455e+08	8.4545	11				190000000	74000000	240000000	58000000	210000000		4.95423	7		48000000	38000000							14.5396	21	280000000	310000000	300000000		3.98492	5		61000000	60000000	15000000
O43488	Aflatoxin B1 aldehyde reductase member 2 OS=Homo sapiens GN=AKR7A2 PE=1 SV=3								4.17827	1	42539489					9.47075	2			22000000			28000000	24000000														9.47075	2	14000000	10000000			11.9777	3	57000000
O43490	Prominin-1 OS=Homo sapiens GN=PROM1 PE=1 SV=1	21.5029	12	6.06939e+07	6.57626e+07	1.89587e+08	1.99542e+08	1.4894e+07	11.3295	6	6.77839e+07	1.4181e+08	8.33063e+07	9.06199e+07	5.82263e+07	23.9306	14	340000000	230000000	100000000	180000000	120000000	130000000	170000000	200000000		26.474	17	190000000	230000000	450000000	450000000	170000000	1200000000		21000000	670000000	13.2948	7	76000000	44000000	110000000		24.0462	14	920000000	79000000	83000000	55000000
O43493	Trans-Golgi network integral membrane protein 2 OS=Homo sapiens GN=TGOLN2 PE=1 SV=2	5.83333	2	2.55729e+06	5.76652e+06		2.19658e+07	1.67122e+06	2.91667	1				1.89831e+07		5.83333	2	33000000	7700000	7100000	33000000	47000000					8.75	3	12000000		29000000	9400000	11000000	24000000	3200000			2.91667	1	4300000				8.75	3	17000000
O43505	Beta-1,4-glucuronyltransferase 1 OS=Homo sapiens GN=B3GNT1 PE=1 SV=1	2.16867	1
O43511	Pendrin OS=Homo sapiens GN=SLC26A4 PE=1 SV=1
O43516-3	Isoform 3 of WAS/WASL-interacting protein family member 1 OS=Homo sapiens GN=WIPF1	5.09804	1			2.98852e+08										5.09804	1			120000000																		3.92157	1	20000000				2.35294	1
O43524	Forkhead box protein O3 OS=Homo sapiens GN=FOXO3 PE=1 SV=1																										3.41753	1	3200000000
O43583	Density-regulated protein OS=Homo sapiens GN=DENR PE=1 SV=2															10.101	1	15000000		9600000							18.1818	2	94000000			9400000	9200000	39000000										10.101	1	16000000
O43586	Proline-serine-threonine phosphatase-interacting protein 1 OS=Homo sapiens GN=PSTPIP1 PE=1 SV=1
O43598	2'-deoxynucleoside 5'-phosphate N-hydrolase 1 OS=Homo sapiens GN=DNPH1 PE=1 SV=1																																											9.77011	1	87000000
O43617	Trafficking protein particle complex subunit 3 OS=Homo sapiens GN=TRAPPC3 PE=1 SV=1								4.44444	1																												4.44444	1
O43653	Prostate stem cell antigen OS=Homo sapiens GN=PSCA PE=1 SV=1															21.9512	2	50000000		20000000							22.7642	3			12000000	29000000	24000000	37000000										14.6341	1	16000000
O43657	Tetraspanin-6 OS=Homo sapiens GN=TSPAN6 PE=1 SV=1
O43665-3	Isoform 3 of Regulator of G-protein signaling 10 OS=Homo sapiens GN=RGS10
O43670-4	Isoform 4 of BUB3-interacting and GLEBS motif-containing protein ZNF207 OS=Homo sapiens GN=ZNF207	2.63158	1			74534548										2.63158	1				13000000						1.82186	1	50000000
O43684	Mitotic checkpoint protein BUB3 OS=Homo sapiens GN=BUB3 PE=1 SV=1	6.09756	1			34713686			6.09756	1						16.4634	4				28000000			54000000			3.96341	1						13000000				3.96341	1			3800000
O43707	Alpha-actinin-4 OS=Homo sapiens GN=ACTN4 PE=1 SV=2	59.6048	28	6.72731e+07	3.61457e+07	9.52227e+08	3.47182e+08	1.06865e+08	64.4347	33	1.26437e+09	1.28362e+09	1.51345e+09	1.51122e+09	8.31845e+08	66.8496	37	670000000	270000000	530000000	2600000000	2200000000	2000000000	1800000000	900000000	23000000	68.3864	37	920000000	1600000000	1700000000	590000000	620000000	880000000	110000000	79000000	430000000	62.2393	34	390000000	1300000000	1200000000	120000000	67.5082	35	550000000	1500000000	640000000	240000000
O43747-2	Isoform 2 of AP-1 complex subunit gamma-1 OS=Homo sapiens GN=AP1G1	0.848485	1			1.89595e+07			0.848485	1	21315961			20309184		0.848485	1				38000000	42000000		44000000														0.848485	1		18000000	20000000
O43765	Small glutamine-rich tetratricopeptide repeat-containing protein alpha OS=Homo sapiens GN=SGTA PE=1 SV=1															2.23642	1							1600000000			4.15335	1						2000000										2.23642	1	1900000000
O43768-4	Isoform 4 of Alpha-endosulfine OS=Homo sapiens GN=ENSA	14.2857	1			2.29513e+07	1.90461e+07									14.2857	1			13000000	8000000						14.2857	1	16000000					9700000										14.2857	1	14000000
O43776	Asparagine--tRNA ligase, cytoplasmic OS=Homo sapiens GN=NARS PE=1 SV=1																																											4.92701	2	38000000
O43790	Keratin, type II cuticular Hb6 OS=Homo sapiens GN=KRT86 PE=1 SV=1																										22.2222	13					47000000	320000000	15000000
O43795	Unconventional myosin-Ib OS=Homo sapiens GN=MYO1B PE=1 SV=3																																											1.23239	1	40000000
O43809	Cleavage and polyadenylation specificity factor subunit 5 OS=Homo sapiens GN=NUDT21 PE=1 SV=1	7.92952	1			109627188										3.52423	1					9100000	11000000				7.92952	1	95000000
O43825	Beta-1,3-galactosyltransferase 2 OS=Homo sapiens GN=B3GALT2 PE=2 SV=1																										9.47867	1
O43827	Angiopoietin-related protein 7 OS=Homo sapiens GN=ANGPTL7 PE=1 SV=1
O43847-2	Isoform 2 of Nardilysin OS=Homo sapiens GN=NRD1																																					0.90312	1				41000000
O43852-3	Isoform 3 of Calumenin OS=Homo sapiens GN=CALU	21.0526	5		6.6077e+06	4.69482e+07	1.00035e+08									15.7895	4	45000000	36000000								17.0279	4				43000000		38000000										2.47678	1	90000000
O43866	CD5 antigen-like OS=Homo sapiens GN=CD5L PE=1 SV=1																										6.34006	1					11000000		25000000
O43897	Tolloid-like protein 1 OS=Homo sapiens GN=TLL1 PE=1 SV=1																										0.789733	1						20000000										2.07305	1
O43900	Prickle-like protein 3 OS=Homo sapiens GN=PRICKLE3 PE=1 SV=2																										3.08943	1
O43924	Retinal rod rhodopsin-sensitive cGMP 3',5'-cyclic phosphodiesterase subunit delta OS=Homo sapiens GN=PDE6D PE=1 SV=1															20.6667	2				64000000	38000000
O60216	Double-strand-break repair protein rad21 homolog OS=Homo sapiens GN=RAD21 PE=1 SV=2															3.64501	1						5200000				3.64501	1		3000000
O60218	Aldo-keto reductase family 1 member B10 OS=Homo sapiens GN=AKR1B10 PE=1 SV=2	4.43038	1	1.8566e+07																																								3.48101	1	60000000
O60234	Glia maturation factor gamma OS=Homo sapiens GN=GMFG PE=1 SV=1															13.3803	1	66000000									15.493	2					31000000				210000000							9.15493	1	130000000
O60260	E3 ubiquitin-protein ligase parkin OS=Homo sapiens GN=PARK2 PE=1 SV=2																																											2.58065	1
O60264	SWI/SNF-related matrix-associated actin-dependent regulator of chromatin subfamily A member 5 OS=Homo sapiens GN=SMARCA5 PE=1 SV=1															1.42586	1				15000000						2.09125	2	28000000
O60281	Zinc finger protein 292 OS=Homo sapiens GN=ZNF292 PE=1 SV=3
O60287	Nucleolar pre-ribosomal-associated protein 1 OS=Homo sapiens GN=URB1 PE=1 SV=4															0.396301	1									580000000
O60309	Leucine-rich repeat-containing protein 37A3 OS=Homo sapiens GN=LRRC37A3 PE=2 SV=2																																					0.917993	1			44000000
O60313-2	Isoform 2 of Dynamin-like 120 kDa protein, mitochondrial OS=Homo sapiens GN=OPA1
O60320	Protein FAM189A1 OS=Homo sapiens GN=FAM189A1 PE=2 SV=4								8.34879	1					284499908
O60437	Periplakin OS=Homo sapiens GN=PPL PE=1 SV=4
O60462	Neuropilin-2 OS=Homo sapiens GN=NRP2 PE=1 SV=2																																											1.61117	1	84000000
O60486	Plexin-C1 OS=Homo sapiens GN=PLXNC1 PE=1 SV=1								0.892857	1	17595403					0.892857	1							36000000
O60488	Long-chain-fatty-acid--CoA ligase 4 OS=Homo sapiens GN=ACSL4 PE=1 SV=2
O60493	Sorting nexin-3 OS=Homo sapiens GN=SNX3 PE=1 SV=3	4.93827	1			5.33974e+07
O60503	Adenylate cyclase type 9 OS=Homo sapiens GN=ADCY9 PE=1 SV=4
O60506	Heterogeneous nuclear ribonucleoprotein Q OS=Homo sapiens GN=SYNCRIP PE=1 SV=2	7.0626	1			100308628		30665986	6.42055	1	2.75611e+07					11.0754	2						37000000	74000000			9.14928	4	77000000	150000000		24000000		16000000				5.29695	3	63000000	74000000	110000000	52000000	10.5939	2
O60583	Cyclin-T2 OS=Homo sapiens GN=CCNT2 PE=1 SV=2																										1.09589	1					150000000											1.09589	1
O60603	Toll-like receptor 2 OS=Homo sapiens GN=TLR2 PE=1 SV=1
O60610	Protein diaphanous homolog 1 OS=Homo sapiens GN=DIAPH1 PE=1 SV=2	0.86478	1																																									1.10063	1
O60613	15 kDa selenoprotein OS=Homo sapiens GN=SEP15 PE=1 SV=3
O60635	Tetraspanin-1 OS=Homo sapiens GN=TSPAN1 PE=1 SV=2	7.46888	2	467901971	3.79767e+08	1.30548e+09	4.8183e+08	2.53049e+08	7.46888	2	4.653e+08	7.76713e+08	3.09289e+07	5.54786e+08	1.43105e+08	7.46888	2	1400000000	900000000	730000000	870000000		790000000	960000000	180000000		15.3527	4	340000000	1200000000	2400000000	1700000000	920000000	3300000000	22000000	73000000	4200000000	7.46888	2	390000000	560000000	610000000		7.46888	2	8100000000	2000000000	330000000	370000000
O60641	Clathrin coat assembly protein AP180 OS=Homo sapiens GN=SNAP91 PE=1 SV=2
O60662	Kelch-like protein 41 OS=Homo sapiens GN=KLHL41 PE=1 SV=2
O60664	Perilipin-3 OS=Homo sapiens GN=PLIN3 PE=1 SV=3	10.5991	3			2.96098e+08		7.26302e+07	10.5991	3	9.17136e+07				1.04037e+08	10.5991	3	75000000			280000000						8.06452	2	160000000			220000000	190000000	210000000
O60684	Importin subunit alpha-7 OS=Homo sapiens GN=KPNA6 PE=1 SV=1																																					5.97015	1				36000000
O60701	UDP-glucose 6-dehydrogenase OS=Homo sapiens GN=UGDH PE=1 SV=1																																					2.63158	1	6500000				4.04858	1	71000000
O60733	85/88 kDa calcium-independent phospholipase A2 OS=Homo sapiens GN=PLA2G6 PE=1 SV=2
O60741	Potassium/sodium hyperpolarization-activated cyclic nucleotide-gated channel 1 OS=Homo sapiens GN=HCN1 PE=1 SV=3
O60749	Sorting nexin-2 OS=Homo sapiens GN=SNX2 PE=1 SV=2	2.11946	1					3.22655e+06
O60763-2	Isoform 2 of General vesicular transport factor p115 OS=Homo sapiens GN=USO1																										1.2333	1				22000000
O60784	Target of Myb protein 1 OS=Homo sapiens GN=TOM1 PE=1 SV=2	8.13008	2			5.3432e+07	8.99482e+07		8.13008	2	1.71057e+08				24636572												2.84553	1				34000000	20000000	26000000
O60784-2	Isoform 2 of Target of Myb protein 1 OS=Homo sapiens GN=TOM1															5.27383	1			33000000	16000000																							8.72211	2	25000000
O60825	6-phosphofructo-2-kinase/fructose-2,6-bisphosphatase 2 OS=Homo sapiens GN=PFKFB2 PE=1 SV=2															2.17822	1				8200000
O60832	H/ACA ribonucleoprotein complex subunit 4 OS=Homo sapiens GN=DKC1 PE=1 SV=3															3.50195	1							5500000
O60869	Endothelial differentiation-related factor 1 OS=Homo sapiens GN=EDF1 PE=1 SV=1	10.1351	1			97672092	144292226									10.1351	1	130000000	29000000		89000000						10.1351	1	110000000				35000000	12000000										10.1351	1	37000000
O60884	DnaJ homolog subfamily A member 2 OS=Homo sapiens GN=DNAJA2 PE=1 SV=1
O60885	Bromodomain-containing protein 4 OS=Homo sapiens GN=BRD4 PE=1 SV=2															0.954479	1						16000000																					1.54185	1
O60888-2	Isoform A of Protein CutA OS=Homo sapiens GN=CUTA	7.07071	1			100112938			7.07071	1						7.07071	1		92000000	14000000	82000000	12000000	22000000	2200000			7.07071	1			55000000	120000000		100000000										7.07071	1	180000000			3800000
O60890	Oligophrenin-1 OS=Homo sapiens GN=OPHN1 PE=1 SV=1
O60925	Prefoldin subunit 1 OS=Homo sapiens GN=PFDN1 PE=1 SV=2															9.01639	1				35000000
O75015	Low affinity immunoglobulin gamma Fc region receptor III-B OS=Homo sapiens GN=FCGR3B PE=1 SV=2								20.1717	4	2.7006e+08	2.16406e+08			299276604	23.176	4	28000000	65000000		180000000	190000000	530000000	550000000			26.6094	4	95000000	370000000	200000000	100000000	81000000	75000000				9.87124	2	33000000		320000000		13.7339	1
O75022-2	Isoform 2 of Leukocyte immunoglobulin-like receptor subfamily B member 3 OS=Homo sapiens GN=LILRB3								2.31481	1					80527040
O75038	1-phosphatidylinositol 4,5-bisphosphate phosphodiesterase eta-2 OS=Homo sapiens GN=PLCH2 PE=2 SV=3															0.49435	1		42000000
O75064	DENN domain-containing protein 4B OS=Homo sapiens GN=DENND4B PE=1 SV=4
O75071	EF-hand calcium-binding domain-containing protein 14 OS=Homo sapiens GN=EFCAB14 PE=2 SV=1															5.85859	1	62000000
O75083	WD repeat-containing protein 1 OS=Homo sapiens GN=WDR1 PE=1 SV=4	24.9175	10			5.81545e+08	8.21815e+07	1.22834e+07	17.4917	6	6.13e+07	1.31217e+08	120384043	2.28909e+08	151138361	35.6436	16	120000000		100000000	580000000	1100000000	510000000	1300000000	1200000000		33.3333	13	270000000	180000000	130000000	78000000	68000000	8500000	15000000			22.4422	10	220000000	180000000	210000000		32.0132	14	180000000	470000000	390000000
O75094-4	Isoform 4 of Slit homolog 3 protein OS=Homo sapiens GN=SLIT3
O75095	Multiple epidermal growth factor-like domains protein 6 OS=Homo sapiens GN=MEGF6 PE=1 SV=4																																											4.67229	2	40000000	23000000
O75116	Rho-associated protein kinase 2 OS=Homo sapiens GN=ROCK2 PE=1 SV=4
O75131	Copine-3 OS=Homo sapiens GN=CPNE3 PE=1 SV=1								3.35196	2	2.38361e+07		56307684	5.03556e+07		5.02793	3				42000000	16000000	29000000															1.67598	1			63000000	110000000	1.67598	1	74000000			20000000
O75185-3	Isoform 3 of Calcium-transporting ATPase type 2C member 2 OS=Homo sapiens GN=ATP2C2
O75190	DnaJ homolog subfamily B member 6 OS=Homo sapiens GN=DNAJB6 PE=1 SV=2	4.60123	1	1.45662e+06	2.00584e+06				4.60123	1	5.32701e+07					11.0429	3	30000000	11000000			38000000					10.4294	3	150000000	59000000	21000000		5700000					3.37423	1				3000000000	4.60123	1	34000000
O75223	Gamma-glutamylcyclotransferase OS=Homo sapiens GN=GGCT PE=1 SV=1	21.2766	4	2.4593e+07	1.82035e+07	9.67048e+07	9.3764e+07	31407025	50	8	2.25985e+08	2.0608e+08	1.2881e+08	173390446	8.27135e+07	51.0638	8	150000000	86000000	100000000	210000000	140000000	180000000	220000000	240000000		37.766	6	150000000	150000000	110000000	110000000	62000000	120000000	19000000		81000000	45.7447	8	89000000	140000000	130000000	440000000	45.2128	7	120000000	130000000		71000000
O75264	Small integral membrane protein 24 OS=Homo sapiens GN=SMIM24 PE=2 SV=2															15.3846	1				79000000																							15.3846	1
O75312	Zinc finger protein ZPR1 OS=Homo sapiens GN=ZPR1 PE=1 SV=1
O75339	Cartilage intermediate layer protein 1 OS=Homo sapiens GN=CILP PE=1 SV=4
O75340	Programmed cell death protein 6 OS=Homo sapiens GN=PDCD6 PE=1 SV=1	12.5654	2			1.90957e+07			12.5654	2	2.42514e+07	1.81442e+07		1.7909e+07		12.5654	2			5100000	48000000	26000000	33000000	35000000			12.5654	2	16000000	32000000	27000000						27000000	5.75916	1	19000000	21000000	26000000		17.801	3	64000000	18000000	15000000
O75347	Tubulin-specific chaperone A OS=Homo sapiens GN=TBCA PE=1 SV=3	38.8889	4	2.99941e+07	1.70717e+07	2.89837e+08	3.09237e+08	7.81712e+06	37.037	5	1.93696e+08	4.82038e+07		4.58182e+07	1.20206e+08	54.6296	8	370000000	230000000	270000000	500000000	72000000			240000000	64000000	47.2222	6	180000000		81000000	130000000	230000000	210000000		31000000	200000000	16.6667	1					47.2222	7	270000000	51000000	120000000	65000000
O75348	V-type proton ATPase subunit G 1 OS=Homo sapiens GN=ATP6V1G1 PE=1 SV=3	21.1864	2					1.17288e+07	11.8644	1	5.17325e+07				46270862	11.8644	1			15000000							11.8644	1	72000000	30000000	43000000	16000000	9100000	9100000				11.8644	1	16000000				11.8644	1	34000000
O75351	Vacuolar protein sorting-associated protein 4B OS=Homo sapiens GN=VPS4B PE=1 SV=2	1.57658	1			16853835										1.57658	1						26000000																					1.57658	1
O75363-2	Isoform 2 of Breast carcinoma-amplified sequence 1 OS=Homo sapiens GN=BCAS1																																											9.77199	4	63000000
O75367	Core histone macro-H2A.1 OS=Homo sapiens GN=H2AFY PE=1 SV=4	32.7957	11		23704442	6.03526e+08	368644411	5.29814e+07	16.6667	4	8.2282e+07	96868883		8.56575e+07	2.02595e+07	27.4194	7	36000000	83000000	130000000	270000000	190000000	13000000				33.6022	9	270000000		61000000	160000000	240000000	230000000			130000000	23.9247	5	100000000	44000000	52000000	1000000000	11.0215	3	130000000	62000000
O75368	SH3 domain-binding glutamic acid-rich-like protein OS=Homo sapiens GN=SH3BGRL PE=1 SV=1	84.2105	7	95857786	78940024	6.77561e+08	477614740	1.34798e+08	85.0877	9	1.25156e+09	7.41464e+08	379262183	4.88089e+08	2.11855e+08	85.0877	9	750000000	290000000	470000000	1600000000	1600000000	1200000000	1400000000	610000000		85.0877	8	760000000	1000000000	450000000	320000000	370000000	290000000	15000000		240000000	85.0877	9	540000000	470000000	410000000		85.0877	8	590000000	840000000	420000000	68000000
O75369-8	Isoform 8 of Filamin-B OS=Homo sapiens GN=FLNB	1.51918	1						2.16483	2	1.97504e+07					4.13976	6				23000000		32000000				8.39347	15	87000000	24000000	28000000	16000000		31000000	3600000		11000000	1.4812	2			8500000		10.3684	15	180000000		13000000
O75390	Citrate synthase, mitochondrial OS=Homo sapiens GN=CS PE=1 SV=2	4.29185	2			84636845	70121012	1.51925e+07	4.29185	2	1.70478e+07			2.53476e+07		11.588	5	56000000	15000000	11000000	30000000	83000000	81000000		89000000		11.1588	5		9000000	38000000		54000000				13000000	4.72103	2	7500000	37000000	66000000	240000000	1.93133	1
O75391	Sperm-associated antigen 7 OS=Homo sapiens GN=SPAG7 PE=1 SV=2
O75396	Vesicle-trafficking protein SEC22b OS=Homo sapiens GN=SEC22B PE=1 SV=4	4.65116	1					21780013																			4.65116	1	76000000
O75400	Pre-mRNA-processing factor 40 homolog A OS=Homo sapiens GN=PRPF40A PE=1 SV=2
O75417	DNA polymerase theta OS=Homo sapiens GN=POLQ PE=1 SV=2																										1.46718	1							46000000									0.34749	1
O75426-3	Isoform 3 of F-box only protein 24 OS=Homo sapiens GN=FBXO24																										6.95793	1
O75436	Vacuolar protein sorting-associated protein 26A OS=Homo sapiens GN=VPS26A PE=1 SV=2								8.8685	2	1.1195e+07			1.41069e+07		26.6055	6	61000000			54000000		16000000	110000000			9.78593	2	33000000	52000000	34000000	18000000	24000000					11.9266	3	7600000	60000000			10.0917	3		28000000
O75437	Zinc finger protein 254 OS=Homo sapiens GN=ZNF254 PE=2 SV=3
O75445-3	Isoform 3 of Usherin OS=Homo sapiens GN=USH2A																										0.229621	1							12000000
O75460	Serine/threonine-protein kinase/endoribonuclease IRE1 OS=Homo sapiens GN=ERN1 PE=1 SV=2															4.19652	2		8900000								0.921187	1			22000000	47000000	67000000	21000000	270000000			0.921187	1		20000000			0.921187	1
O75469	Nuclear receptor subfamily 1 group I member 2 OS=Homo sapiens GN=NR1I2 PE=1 SV=1
O75475	PC4 and SFRS1-interacting protein OS=Homo sapiens GN=PSIP1 PE=1 SV=1															6.41509	2					410000					3.96226	1				3700000		5200000										3.96226	1	4300000
O75503	Ceroid-lipofuscinosis neuronal protein 5 OS=Homo sapiens GN=CLN5 PE=1 SV=2															2.51397	1				32000000			28000000
O75506	Heat shock factor-binding protein 1 OS=Homo sapiens GN=HSBP1 PE=1 SV=1
O75509	Tumor necrosis factor receptor superfamily member 21 OS=Homo sapiens GN=TNFRSF21 PE=1 SV=1																										4.27481	1
O75529	TAF5-like RNA polymerase II p300/CBP-associated factor-associated factor 65 kDa subunit 5L OS=Homo sapiens GN=TAF5L PE=1 SV=1
O75531	Barrier-to-autointegration factor OS=Homo sapiens GN=BANF1 PE=1 SV=1	26.9663	1					37853206	26.9663	1			66862792	2.1834e+08	85744512	26.9663	1						38000000	64000000			26.9663	1			66000000							37.0787	3		58000000	100000000	1100000000	26.9663	1	290000000
O75533	Splicing factor 3B subunit 1 OS=Homo sapiens GN=SF3B1 PE=1 SV=3
O75534-4	Isoform 4 of Cold shock domain-containing protein E1 OS=Homo sapiens GN=CSDE1	1.54028	1			1.33747e+07
O75556	Mammaglobin-B OS=Homo sapiens GN=SCGB2A1 PE=1 SV=1								12.6316	1	1.95634e+08
O75563	Src kinase-associated phosphoprotein 2 OS=Homo sapiens GN=SKAP2 PE=1 SV=1	21.727	6			9.15075e+07	2.86775e+07	1.29097e+07	29.5265	8	8.01256e+07	6.41534e+07		5.70213e+07	66532085	32.8691	9	48000000		38000000	140000000	120000000	51000000	55000000			16.4345	5	20000000	34000000	54000000		36000000	16000000				33.7047	8	68000000	51000000	56000000		18.9415	5
O75592	E3 ubiquitin-protein ligase MYCBP2 OS=Homo sapiens GN=MYCBP2 PE=1 SV=3															0.452586	1										0.75431	1					2700000
O75594	Peptidoglycan recognition protein 1 OS=Homo sapiens GN=PGLYRP1 PE=1 SV=1	48.9796	5		3.12254e+07	6.01932e+08	1.78799e+08	18145336	53.0612	6	1.1002e+09	2.38924e+08		169392981	1.06267e+08	57.1429	7	1400000000	500000000	340000000	4900000000	4900000000	5600000000	4400000000	4600000000	89000000	57.1429	7	660000000	880000000	600000000	710000000	480000000	570000000	41000000	87000000	250000000	53.0612	6	550000000	740000000	510000000	130000000	53.0612	6	210000000	1100000000	880000000	44000000
O75608	Acyl-protein thioesterase 1 OS=Homo sapiens GN=LYPLA1 PE=1 SV=1															9.13043	2				150000000																	3.47826	1	18000000			2900000000
O75616	GTPase Era, mitochondrial OS=Homo sapiens GN=ERAL1 PE=1 SV=2
O75629	Protein CREG1 OS=Homo sapiens GN=CREG1 PE=1 SV=1	5.45455	1			3.70458e+07			5.45455	1	4.66963e+07		24023197	1.69508e+07		5.45455	1				61000000	54000000	28000000				5.45455	1		16000000								5.45455	1		9700000			5.45455	1
O75635	Serpin B7 OS=Homo sapiens GN=SERPINB7 PE=1 SV=1	3.42105	1
O75636	Ficolin-3 OS=Homo sapiens GN=FCN3 PE=1 SV=2	3.34448	1	1.91939e+07	3.27705e+06				4.68227	1	82519085	9.83076e+07				4.68227	1	20000000			44000000		37000000	36000000			40.8027	10	110000000	60000000	180000000	150000000	190000000	160000000	540000000									15.0502	3	17000000	64000000
O75643	U5 small nuclear ribonucleoprotein 200 kDa helicase OS=Homo sapiens GN=SNRNP200 PE=1 SV=2	0.421348	1						0.608614	1	14731815
O75663	TIP41-like protein OS=Homo sapiens GN=TIPRL PE=1 SV=2
O75665	Oral-facial-digital syndrome 1 protein OS=Homo sapiens GN=OFD1 PE=1 SV=1																																											0.6917	1
O75678-2	Isoform 2 of Ret finger protein-like 2 OS=Homo sapiens GN=RFPL2																										11.1111	1
O75688	Protein phosphatase 1B OS=Homo sapiens GN=PPM1B PE=1 SV=1
O75695	Protein XRP2 OS=Homo sapiens GN=RP2 PE=1 SV=4															20	6				88000000	68000000	70000000	96000000	100000000		11.7143	4		31000000	8800000							6.57143	2	11000000				5.42857	2		25000000
O75747	Phosphatidylinositol 4-phosphate 3-kinase C2 domain-containing subunit gamma OS=Homo sapiens GN=PIK3C2G PE=1 SV=3																										1.93772	1					7500000
O75762	Transient receptor potential cation channel subfamily A member 1 OS=Homo sapiens GN=TRPA1 PE=1 SV=3																																											0.714924	1
O75807	Protein phosphatase 1 regulatory subunit 15A OS=Homo sapiens GN=PPP1R15A PE=1 SV=1																																					3.7092	1
O75821	Eukaryotic translation initiation factor 3 subunit G OS=Homo sapiens GN=EIF3G PE=1 SV=2	7.8125	2			1.01385e+08	1.59865e+07																				7.8125	2				23000000		30000000
O75822	Eukaryotic translation initiation factor 3 subunit J OS=Homo sapiens GN=EIF3J PE=1 SV=2								5.03876	1	32453112				3.27754e+07	12.7907	3				25000000	28000000	160000000	47000000			4.26357	1	16000000
O75828	Carbonyl reductase [NADPH] 3 OS=Homo sapiens GN=CBR3 PE=1 SV=3
O75832	26S proteasome non-ATPase regulatory subunit 10 OS=Homo sapiens GN=PSMD10 PE=1 SV=1															5.30973	1			7800000							5.30973	1
O75845	Lathosterol oxidase OS=Homo sapiens GN=SC5D PE=1 SV=2																										9.699	1								2900000000
O75874	Isocitrate dehydrogenase [NADP] cytoplasmic OS=Homo sapiens GN=IDH1 PE=1 SV=2	26.8116	10	4.47599e+07	1.26889e+07	3.25287e+08	1.13577e+08	2.78762e+07	23.6715	9	1.78339e+08	1.00559e+08	4.68959e+07	7.20083e+06	6.16872e+07	37.6812	14	100000000	25000000	35000000	400000000	110000000	51000000	320000000			39.372	13	98000000	160000000	58000000	31000000	36000000	53000000				21.4976	8	21000000	130000000	150000000		28.5024	9	90000000			21000000
O75882	Attractin OS=Homo sapiens GN=ATRN PE=1 SV=2	7.62771	8	46643138	2.74518e+07	4.20582e+07	1.38536e+08	1.38718e+07	5.45836	6	1.02811e+08	7.18572e+07	2.20574e+07	5.6094e+07	54423620	8.3275	9	170000000	86000000	70000000	50000000	33000000	35000000	62000000		29000000	17.9846	21	110000000	130000000	260000000	140000000	110000000	190000000	240000000	37000000	120000000	8.53744	11	48000000	64000000	78000000	460000000	10.077	10	170000000	100000000	81000000	16000000
O75884	Putative hydrolase RBBP9 OS=Homo sapiens GN=RBBP9 PE=1 SV=2	6.98925	1			45449935			22.5806	2	6.51887e+07	25308786		3.30432e+07		50	6	27000000		32000000	120000000	82000000	37000000	67000000			49.4624	5	36000000	63000000		18000000	33000000	12000000				36.0215	4	33000000	41000000	15000000		27.4194	3
O75915	PRA1 family protein 3 OS=Homo sapiens GN=ARL6IP5 PE=1 SV=1
O75923-13	Isoform 13 of Dysferlin OS=Homo sapiens GN=DYSF								1.03823	2				64223374		1.32138	2					51000000	22000000	32000000	5800000																			0.566305	1
O75937	DnaJ homolog subfamily C member 8 OS=Homo sapiens GN=DNAJC8 PE=1 SV=2	6.32411	1			2.14507e+07										11.4625	1			31000000							6.32411	1
O75962	Triple functional domain protein OS=Homo sapiens GN=TRIO PE=1 SV=2
O75995	SAM and SH3 domain-containing protein 3 OS=Homo sapiens GN=SASH3 PE=1 SV=2	10.2632	2			125774409	3.78676e+07									10.2632	2			45000000							4.21053	1				61000000
O76014	Keratin, type I cuticular Ha7 OS=Homo sapiens GN=KRT37 PE=2 SV=3
O76081	Regulator of G-protein signaling 20 OS=Homo sapiens GN=RGS20 PE=1 SV=4																										2.06186	1		8800000
O76082-3	Isoform 3 of Solute carrier family 22 member 5 OS=Homo sapiens GN=SLC22A5
O76094	Signal recognition particle subunit SRP72 OS=Homo sapiens GN=SRP72 PE=1 SV=3															2.53353	1				10000000
O94760	N(G),N(G)-dimethylarginine dimethylaminohydrolase 1 OS=Homo sapiens GN=DDAH1 PE=1 SV=3																										15.0877	3	70000000			22000000	6900000		87000000	17000000	16000000							8.77193	1	170000000
O94762	ATP-dependent DNA helicase Q5 OS=Homo sapiens GN=RECQL5 PE=1 SV=2
O94804	Serine/threonine-protein kinase 10 OS=Homo sapiens GN=STK10 PE=1 SV=1															1.8595	1			5300000							1.34298	1				1100000
O94810	Regulator of G-protein signaling 11 OS=Homo sapiens GN=RGS11 PE=1 SV=2
O94812	BAI1-associated protein 3 OS=Homo sapiens GN=BAIAP3 PE=1 SV=2
O94813	Slit homolog 2 protein OS=Homo sapiens GN=SLIT2 PE=1 SV=1															2.35448	1								15000000
O94822-3	Isoform 3 of E3 ubiquitin-protein ligase listerin OS=Homo sapiens GN=LTN1
O94823	Probable phospholipid-transporting ATPase VB OS=Homo sapiens GN=ATP10B PE=2 SV=2
O94832	Unconventional myosin-Id OS=Homo sapiens GN=MYO1D PE=1 SV=2																																											5.96421	4	94000000
O94842	TOX high mobility group box family member 4 OS=Homo sapiens GN=TOX4 PE=1 SV=1
O94880	PHD finger protein 14 OS=Homo sapiens GN=PHF14 PE=1 SV=2	1.68919	1
O94885	SAM and SH3 domain-containing protein 1 OS=Homo sapiens GN=SASH1 PE=1 SV=3
O94903	Proline synthase co-transcribed bacterial homolog protein OS=Homo sapiens GN=PROSC PE=1 SV=1	4.72727	1			57618385
O94964-2	Isoform 2 of Protein SOGA1 OS=Homo sapiens GN=SOGA1
O94973-2	Isoform 2 of AP-2 complex subunit alpha-2 OS=Homo sapiens GN=AP2A2															2.55319	2				66000000			30000000																				0.957447	1
O94979-8	Isoform 8 of Protein transport protein Sec31A OS=Homo sapiens GN=SEC31A																																											0.567721	1			35000000
O94988-6	Isoform 5 of Protein FAM13A OS=Homo sapiens GN=FAM13A																																					1.34529	1
O94989	Rho guanine nucleotide exchange factor 15 OS=Homo sapiens GN=ARHGEF15 PE=1 SV=4																																					0.832342	1	38000000
O94991	SLIT and NTRK-like protein 5 OS=Homo sapiens GN=SLITRK5 PE=2 SV=2
O95049-3	Isoform 3 of Tight junction protein ZO-3 OS=Homo sapiens GN=TJP3																																											1.49254	1	6600000
O95072	Meiotic recombination protein REC8 homolog OS=Homo sapiens GN=REC8 PE=1 SV=1
O95139	NADH dehydrogenase [ubiquinone] 1 beta subcomplex subunit 6 OS=Homo sapiens GN=NDUFB6 PE=1 SV=3																										5.46875	1					1600000
O95156	Neurexophilin-2 OS=Homo sapiens GN=NXPH2 PE=2 SV=2
O95163	Elongator complex protein 1 OS=Homo sapiens GN=IKBKAP PE=1 SV=3																										0.600601	1	170000000
O95166	Gamma-aminobutyric acid receptor-associated protein OS=Homo sapiens GN=GABARAP PE=1 SV=1															9.40171	1	29000000		71000000	110000000	140000000
O95197	Reticulon-3 OS=Homo sapiens GN=RTN3 PE=1 SV=2	1.06589	1			45135737																					1.06589	1	17000000			45000000	14000000	29000000
O95197-3	Isoform 3 of Reticulon-3 OS=Homo sapiens GN=RTN3								11.0169	2	3.34951e+07					11.0169	2		9700000		150000000				140000000
O95197-5	Isoform 5 of Reticulon-3 OS=Homo sapiens GN=RTN3
O95210	Starch-binding domain-containing protein 1 OS=Homo sapiens GN=STBD1 PE=1 SV=1								3.07263	1				52992068		6.14525	2					91000000		76000000														8.10056	2	15000000	5800000
O95229	ZW10 interactor OS=Homo sapiens GN=ZWINT PE=1 SV=2																																											3.97112	1
O95274	Ly6/PLAUR domain-containing protein 3 OS=Homo sapiens GN=LYPD3 PE=1 SV=2	5.49133	1			7.69955e+07										5.49133	1		76000000								5.49133	1			19000000	23000000	37000000	63000000				5.49133	1	11000000	65000000	74000000		5.49133	1	25000000			91000000
O95292	Vesicle-associated membrane protein-associated protein B/C OS=Homo sapiens GN=VAPB PE=1 SV=3															4.52675	1					81000000		66000000			10.2881	2	35000000	73000000
O95319-3	Isoform 3 of CUGBP Elav-like family member 2 OS=Homo sapiens GN=CELF2								3.07102	1	1.25937e+07					4.9904	2				90000000	47000000		30000000			2.4952	1		15000000														3.07102	1
O95336	6-phosphogluconolactonase OS=Homo sapiens GN=PGLS PE=1 SV=2	26.7442	5	30004304		217009397	1.1438e+08		36.8217	7	1.73961e+08	9.94068e+07	68227139	1.55042e+08	1.04385e+08	45.7364	9	50000000		65000000	440000000	380000000	250000000	370000000	200000000	66000000	55.814	10	190000000	190000000	130000000		250000000				69000000	31.0078	6	180000000	170000000		4100000000	55.814	10	42000000	110000000	120000000
O95352	Ubiquitin-like modifier-activating enzyme ATG7 OS=Homo sapiens GN=ATG7 PE=1 SV=1																										0.995733	1	57000000
O95359	Transforming acidic coiled-coil-containing protein 2 OS=Homo sapiens GN=TACC2 PE=1 SV=3								0.576662	1				4220603136													0.576662	1			1100000000							0.576662	1		1400000000			0.576662	1
O95379-4	Isoform 4 of Tumor necrosis factor alpha-induced protein 8 OS=Homo sapiens GN=TNFAIP8
O95425	Supervillin OS=Homo sapiens GN=SVIL PE=1 SV=2								0.63234	1		7.65474e+06			1.37865e+07	1.03884	2			5300000	9800000						0.63234	1	9800000															1.03884	2	4200000
O95436	Sodium-dependent phosphate transport protein 2B OS=Homo sapiens GN=SLC34A2 PE=1 SV=3								1.15942	1		2.14203e+07				1.5942	1					90000000					4.92754	3			170000000	170000000	42000000	130000000			72000000	2.75362	2	25000000				10.5797	6	410000000
O95445	Apolipoprotein M OS=Homo sapiens GN=APOM PE=1 SV=2	7.44681	1	18578391	29462821				19.1489	4	4.65808e+07	3.81263e+07	2.30611e+07	68877774	4.64517e+07	15.4255	3	59000000	130000000		28000000	15000000	87000000	27000000			20.7447	6	140000000	81000000	160000000		25000000	72000000	89000000			13.8298	3	15000000		53000000	140000000	15.9574	4		150000000	41000000
O95453	Poly(A)-specific ribonuclease PARN OS=Homo sapiens GN=PARN PE=1 SV=1															1.40845	1			230000000
O95466-3	Isoform 3 of Formin-like protein 1 OS=Homo sapiens GN=FMNL1	2.33161	2			4.46021e+07		8.69941e+06	3.36788	3	79828278				3.75359e+07	2.59067	2				24000000		9000000	7200000			2.24525	2	41000000			13000000						1.64076	1			2900000	55000000
O95479	GDH/6PGL endoplasmic bifunctional protein OS=Homo sapiens GN=H6PD PE=1 SV=2								6.32111	4	1.23567e+07				2.59882e+07	7.33249	6				47000000		40000000	30000000	29000000		6.57396	4		19000000	17000000			5600000				7.33249	5		28000000	8100000	94000000	4.29836	3			19000000	6400000
O95497	Pantetheinase OS=Homo sapiens GN=VNN1 PE=1 SV=2								10.7212	3	4.53969e+07	70377874															15.3996	5		43000000	7900000	3600000			54000000			6.04288	2		12000000			4.67836	1
O95498	Vascular non-inflammatory molecule 2 OS=Homo sapiens GN=VNN2 PE=1 SV=3															9.03846	4				150000000	99000000	190000000	80000000	240000000		9.03846	3		35000000	77000000							15	6		160000000	290000000		4.03846	1
O95498-6	Isoform 6 of Vascular non-inflammatory molecule 2 OS=Homo sapiens GN=VNN2
O95500	Claudin-14 OS=Homo sapiens GN=CLDN14 PE=1 SV=1																										9.20502	1
O95502	Neuronal pentraxin receptor OS=Homo sapiens GN=NPTXR PE=2 SV=2																										5.4	1					47000000
O95522	PRAME family member 12 OS=Homo sapiens GN=PRAMEF12 PE=2 SV=1
O95544	NAD kinase OS=Homo sapiens GN=NADK PE=1 SV=1															20.6278	6			20000000	77000000	140000000	110000000	69000000
O95544-2	Isoform 2 of NAD kinase OS=Homo sapiens GN=NADK	3.21489	2			3.23435e+07			2.87648	1		103788348	7.83946e+07	103352547													7.95262	3	51000000	92000000								11.1675	4	28000000		190000000	150000000	4.56853	2
O95571	Persulfide dioxygenase ETHE1, mitochondrial OS=Homo sapiens GN=ETHE1 PE=1 SV=2															11.0236	1				70000000
O95602	DNA-directed RNA polymerase I subunit RPA1 OS=Homo sapiens GN=POLR1A PE=1 SV=2
O95613	Pericentrin OS=Homo sapiens GN=PCNT PE=1 SV=4																										0.239808	1			33000000
O95628-6	Isoform 6 of CCR4-NOT transcription complex subunit 4 OS=Homo sapiens GN=CNOT4																										4.95437	1
O95639	Cleavage and polyadenylation specificity factor subunit 4 OS=Homo sapiens GN=CPSF4 PE=1 SV=1																										7.0632	1					5900000
O95747	Serine/threonine-protein kinase OSR1 OS=Homo sapiens GN=OXSR1 PE=1 SV=1	3.60531	1				1.80971e+07
O95755	Ras-related protein Rab-36 OS=Homo sapiens GN=RAB36 PE=2 SV=2																																											4.8048	1	15000000
O95757	Heat shock 70 kDa protein 4L OS=Homo sapiens GN=HSPA4L PE=1 SV=3
O95777	U6 snRNA-associated Sm-like protein LSm8 OS=Homo sapiens GN=LSM8 PE=1 SV=3															16.6667	1	14000000			13000000				11000000		16.6667	1					27000000				32000000	16.6667	1	19000000	57000000			16.6667	1
O95782	AP-2 complex subunit alpha-1 OS=Homo sapiens GN=AP2A1 PE=1 SV=3															2.76356	1							43000000														0.921187	1
O95810	Serum deprivation-response protein OS=Homo sapiens GN=SDPR PE=1 SV=3																										4	1							50000000
O95825	Quinone oxidoreductase-like protein 1 OS=Homo sapiens GN=CRYZL1 PE=1 SV=2
O95831	Apoptosis-inducing factor 1, mitochondrial OS=Homo sapiens GN=AIFM1 PE=1 SV=1															1.79445	1				33000000																	4.0783	2	6800000	19000000		980000000	2.12072	1	6000000
O95833	Chloride intracellular channel protein 3 OS=Homo sapiens GN=CLIC3 PE=1 SV=2																																											6.77966	1	3500000
O95834-3	Isoform 3 of Echinoderm microtubule-associated protein-like 2 OS=Homo sapiens GN=EML2								5.88235	3	6.84128e+07	7.61153e+07		2.70075e+07		11.4118	7	21000000	39000000	21000000	95000000	87000000	38000000	110000000	9700000		2.82353	2	93000000	28000000								4.70588	3	14000000	63000000		17000000	9.52941	6	260000000	57000000
O95837	Guanine nucleotide-binding protein subunit alpha-14 OS=Homo sapiens GN=GNA14 PE=2 SV=1																																											10.4225	2	18000000
O95861	3'(2'),5'-bisphosphate nucleotidase 1 OS=Homo sapiens GN=BPNT1 PE=1 SV=1
O95861-2	Isoform 2 of 3'(2'),5'-bisphosphate nucleotidase 1 OS=Homo sapiens GN=BPNT1															9.53846	2				39000000																	9.53846	2	18000000
O95865	N(G),N(G)-dimethylarginine dimethylaminohydrolase 2 OS=Homo sapiens GN=DDAH2 PE=1 SV=1	5.61404	1				27119826		15.4386	2		2.67629e+07	18669715	3.13008e+07	27411569	23.1579	4				26000000	48000000	25000000	34000000			15.0877	2		8900000				15000000				28.7719	5	880000	57000000	75000000		7.36842	1
O95935	T-box transcription factor TBX18 OS=Homo sapiens GN=TBX18 PE=2 SV=3																										1.15321	1				55000000		13000000
O95954-2	Isoform C of Formimidoyltransferase-cyclodeaminase OS=Homo sapiens GN=FTCD																										2.62238	1							24000000
O95968	Secretoglobin family 1D member 1 OS=Homo sapiens GN=SCGB1D1 PE=1 SV=1								11.1111	1	1.8943e+07
O95969	Secretoglobin family 1D member 2 OS=Homo sapiens GN=SCGB1D2 PE=2 SV=1																																											10	1
O95971	CD160 antigen OS=Homo sapiens GN=CD160 PE=2 SV=1
O95989	Diphosphoinositol polyphosphate phosphohydrolase 1 OS=Homo sapiens GN=NUDT3 PE=1 SV=1	5.81395	1			70971192										35.4651	4	39000000		67000000	310000000	260000000	120000000	95000000			13.9535	2	50000000	92000000			29000000					13.9535	2	51000000			23000000	12.2093	2		28000000
O95994	Anterior gradient protein 2 homolog OS=Homo sapiens GN=AGR2 PE=1 SV=1	6.28571	1				92034133		6.28571	1				58506436		6.28571	1			77000000						130000000	36	5	230000000			75000000	84000000	17000000	17000000	100000000								42.2857	5	820000000
O95996	Adenomatous polyposis coli protein 2 OS=Homo sapiens GN=APC2 PE=1 SV=1																																					0.607903	1				2300000000
O96009	Napsin-A OS=Homo sapiens GN=NAPSA PE=1 SV=1	10.9524	3	50768783			1.32458e+07		2.14286	1	2.06706e+07																9.52381	3	24000000	18000000					66000000		37000000							13.3333	4	91000000
O96019	Actin-like protein 6A OS=Homo sapiens GN=ACTL6A PE=1 SV=1								2.331	1						2.331	1				69000000	63000000	120000000		98000000		2.331	1			16000000							2.331	1	10000000			1000000000	2.331	1		32000000
O96028	Histone-lysine N-methyltransferase NSD2 OS=Homo sapiens GN=WHSC1 PE=1 SV=1
P00167	Cytochrome b5 OS=Homo sapiens GN=CYB5A PE=1 SV=2	15.6716	1		1.80786e+07				25.3731	2	42586785		2.13981e+07	4.48932e+07		35.8209	3					47000000	32000000	28000000		50000000	35.8209	3	260000000	27000000	30000000	16000000	15000000	19000000		54000000		26.1194	2	7600000	17000000	19000000	200000000	35.8209	3	160000000
P00325	Alcohol dehydrogenase 1B OS=Homo sapiens GN=ADH1B PE=1 SV=2	3.73333	1	23177282																							3.73333	1	20000000															3.73333	1	110000000
P00326	Alcohol dehydrogenase 1C OS=Homo sapiens GN=ADH1C PE=1 SV=2
P00338-3	Isoform 3 of L-lactate dehydrogenase A chain OS=Homo sapiens GN=LDHA	24.0997	7	5.83307e+07		6.20603e+08	7.96981e+07	3.01724e+08	24.3767	8	1.09823e+09	6.5023e+08	7.0641e+08	1.62841e+09	1.28825e+09	34.349	12	300000000	60000000	1100000000	1600000000	970000000	13000000	710000000	2500000000	44000000	29.6399	12	1100000000	240000000	670000000	650000000	290000000	400000000	37000000	68000000	340000000	50.6925	18	1400000000	1300000000	5700000000		19.6676	5	240000000	1000000000	510000000	690000000
P00352	Retinal dehydrogenase 1 OS=Homo sapiens GN=ALDH1A1 PE=1 SV=2	38.9222	13	1.57104e+08	5.34653e+07	1.27973e+08	1.5335e+08	1.95073e+07	4.59082	2					101938808	37.9242	14	280000000	95000000	120000000							43.3134	16	430000000		19000000	180000000	240000000	280000000		150000000	240000000	2.99401	1	25000000				60.8782	20	4500000000
P00367	Glutamate dehydrogenase 1, mitochondrial OS=Homo sapiens GN=GLUD1 PE=1 SV=2															5.73477	2	39000000					49000000				7.8853	3	23000000	14000000			36000000					3.76344	1				360000000	5.73477	3	170000000
P00387-3	Isoform 3 of NADH-cytochrome b5 reductase 3 OS=Homo sapiens GN=CYB5R3																										2.09581	1		27000000								3.59281	1			23000000
P00390	Glutathione reductase, mitochondrial OS=Homo sapiens GN=GSR PE=1 SV=2	18.5824	8	8.77833e+09	3.54786e+09	8.22824e+09	9.80714e+09	2.53027e+09	25.0958	8	8.16084e+09	8.70776e+09	7.22547e+09	8.7731e+09	1.15655e+10	54.2146	17	11000000000	8000000000	11000000000	9100000000	9900000000	9300000000	9700000000	11000000000	75000000	35.0575	12	8600000000	8700000000	8200000000	8400000000	9700000000	8300000000	13000000000	5200000000	8300000000	41.7625	16	2600000000	4600000000	7900000000	120000000	36.0153	12	12000000000	8700000000	5200000000	8200000000
P00441	Superoxide dismutase [Cu-Zn] OS=Homo sapiens GN=SOD1 PE=1 SV=2	67.5325	5	4.72338e+08	3.35197e+08	6.17801e+08	2.33451e+08		38.3117	3	5.73619e+08	3.99193e+08	3.75837e+08	3.13107e+08	5.83051e+08	53.8961	4	260000000	270000000	390000000	270000000	1700000000	1100000000	1300000000	580000000	540000000	53.8961	4	760000000	620000000	1100000000	350000000	370000000	430000000	35000000	350000000	570000000	64.2857	6	150000000	230000000	130000000		67.5325	5	1100000000	410000000	490000000	83000000
P00450	Ceruloplasmin OS=Homo sapiens GN=CP PE=1 SV=1	65.3521	53	2.3084e+09	1.4993e+09	2.06524e+09	4.71388e+09	6.30488e+08	56.0563	45	1723963491	4.66111e+09	2.44051e+09	3766002267	4.19826e+09	65.2582	54	6000000000	6200000000	3200000000	1300000000	2200000000	970000000	2300000000	630000000	1800000000	71.1737	72	4100000000	5500000000	7800000000	6600000000	6800000000	6900000000	27000000000	1300000000	4200000000	66.1033	54	1600000000	2500000000	2900000000	130000000	64.4131	53	6400000000	3900000000	3700000000	2400000000
P00480	Ornithine carbamoyltransferase, mitochondrial OS=Homo sapiens GN=OTC PE=1 SV=3	2.25989	1				2.10733e+07		2.25989	1	1.21002e+08					2.25989	1				470000000		150000000				2.25989	1	120000000									2.25989	1	73000000
P00491	Purine nucleoside phosphorylase OS=Homo sapiens GN=PNP PE=1 SV=2	69.8962	15	3.26976e+08	2.42211e+08	8.95893e+08	6.53744e+08	2.49875e+08	45.3287	11	3.81733e+08	3.96898e+08	7.79933e+08	8.48318e+08	5.21e+08	77.1626	19	500000000	170000000	610000000	2400000000	2100000000	990000000	1800000000	2200000000	330000000	73.7024	17	550000000	810000000	610000000	290000000	610000000	320000000		160000000	250000000	62.2837	15	360000000	680000000	550000000		66.09	15	46000000	860000000	1100000000	150000000
P00492	Hypoxanthine-guanine phosphoribosyltransferase OS=Homo sapiens GN=HPRT1 PE=1 SV=2	40.8257	6	2.69006e+07		8.90845e+07	4.85692e+07	4.04073e+06	46.789	7	182238031	7.00995e+07	2.21508e+07	9.86844e+07	83239718	52.7523	8	64000000	64000000	60000000	290000000	49000000	96000000	110000000	210000000	70000000	58.7156	9	73000000	71000000	17000000	40000000	49000000	42000000		47000000	52000000	27.0642	5	15000000	20000000	81000000		46.789	7	110000000		100000000	63000000
P00505	Aspartate aminotransferase, mitochondrial OS=Homo sapiens GN=GOT2 PE=1 SV=3	5.34884	1				31336381		2.32558	1					2.71428e+07	9.53488	3				27000000						4.18605	2	29000000				25000000					3.48837	1		20000000		1400000000
P00533	Epidermal growth factor receptor OS=Homo sapiens GN=EGFR PE=1 SV=2
P00558	Phosphoglycerate kinase 1 OS=Homo sapiens GN=PGK1 PE=1 SV=3	63.789	25	1134367316	1.97083e+08	5.62307e+09	4.32489e+09	4.61906e+08	36.9305	11	3.78022e+08	6.17511e+08	1.4591e+08	2.91048e+08	2.68518e+08	75.2998	29	2900000000	530000000	380000000	360000000	3300000000	500000000	2400000000	590000000	820000000	70.7434	24	1100000000	110000000	760000000	1200000000	2100000000	1100000000	48000000	870000000	1100000000	72.6619	26	2200000000	2000000000	1300000000		47.9616	14	1800000000	400000000	270000000	74000000
P00568	Adenylate kinase isoenzyme 1 OS=Homo sapiens GN=AK1 PE=1 SV=3	24.2268	5	1.1365e+08					4.12371	1					3.63172e+07	12.3711	2			7000000						26000000	17.5258	3				12000000	15000000		17000000	82000000								53.6082	7	720000000
P00698	Lysozyme C OS=Gallus gallus GN=LYZ PE=1 SV=1															51.0204	5								340000000	470000000	44.898	4								750000000	1300000000	27.2109	3					51.0204	5
P00734	Prothrombin OS=Homo sapiens GN=F2 PE=1 SV=2	34.7267	15	6.32361e+08	2.45319e+08	1.62468e+08	2.4771e+08	3.14648e+07	11.8971	6	7.51954e+08	2.8799e+08	1.64559e+08	5.10188e+08	3.81725e+08	30.0643	13	930000000	290000000	96000000	52000000	64000000	420000000	61000000	51000000	89000000	59.6463	35	660000000	440000000	570000000	860000000	1400000000	970000000	6100000000	190000000	700000000	7.71704	3	71000000	49000000	150000000		27.1704	11	220000000	560000000	790000000	190000000
P00736	Complement C1r subcomponent OS=Homo sapiens GN=C1R PE=1 SV=2	10.7801	6				6.84998e+07		2.2695	1	30057519					14.4681	7	73000000	51000000	30000000	12000000	8400000	48000000				45.1064	22		83000000	160000000	220000000	290000000	240000000	690000000	93000000	110000000	4.39716	2		11000000		350000000	8.93617	4
P00738	Haptoglobin OS=Homo sapiens GN=HP PE=1 SV=1	34.4828	12	1.34626e+08		8.39839e+07	2.14189e+08	112388576	50.2463	11	7.88346e+08	2.44498e+09	1.74785e+09	1.36803e+09	2.42282e+09	36.2069	9	400000000	2400000000	470000000	480000000	270000000	690000000	360000000			70.4433	18	1300000000	7200000000	25000000000	17000000000	23000000000	20000000000	37000000000	1600000000	2300000000	57.8818	25	1900000000	3700000000	10000000000		50.4926	11	62000000	4300000000	3300000000	400000000
P00739-2	Isoform 2 of Haptoglobin-related protein OS=Homo sapiens GN=HPR								15.0649	1	12146176					17.1429	1	58000000									31.9481	1					33000000		87000000									21.5584	1		95000000
P00740	Coagulation factor IX OS=Homo sapiens GN=F9 PE=1 SV=2															7.37527	3	35000000									30.8026	12	9100000		30000000	32000000	47000000	28000000	420000000
P00742	Coagulation factor X OS=Homo sapiens GN=F10 PE=1 SV=2	3.48361	1	1.4701e+06																							19.0574	6		32000000		19000000	12000000		370000000
P00746	Complement factor D OS=Homo sapiens GN=CFD PE=1 SV=5	38.3399	6	55365355	6.37153e+07	73584735	1.40289e+08									47.8261	7	180000000	140000000	93000000	68000000	140000000	71000000	110000000			47.8261	7	100000000	44000000	60000000	81000000	87000000	100000000	260000000			10.2767	1	12000000			440000000	26.8775	4	220000000	140000000	51000000
P00747	Plasminogen OS=Homo sapiens GN=PLG PE=1 SV=2	24.5679	13	1.79718e+08	1.89679e+07	3.49773e+07	3.55384e+07		26.2963	14	1.94888e+08	2.01414e+08	5.854e+07	2.39069e+08	2.61043e+08	41.9753	25	270000000	98000000	53000000	14000000	31000000	560000000	78000000		110000000	71.8519	55	390000000	820000000	920000000	350000000	580000000	270000000	4800000000	170000000	270000000	19.0123	10	32000000	73000000	150000000		19.0123	10	20000000	170000000	270000000	110000000
P00748	Coagulation factor XII OS=Homo sapiens GN=F12 PE=1 SV=3															2.92683	1	79000000	27000000								24.5528	11	22000000		35000000	75000000	80000000	85000000	320000000									2.92683	1
P00749	Urokinase-type plasminogen activator OS=Homo sapiens GN=PLAU PE=1 SV=2																																					2.32019	1	7400000
P00751	Complement factor B OS=Homo sapiens GN=CFB PE=1 SV=2	53.9267	36	2.55228e+09	1.79798e+09	2.6507e+09	5.45215e+09	4.24677e+08	37.3037	21	1.07654e+09	1.45223e+09	1.2228e+09	2.24156e+09	2.53731e+09	44.1099	32	5900000000	2700000000	2000000000	1600000000	2100000000	2000000000	3500000000	1500000000	2500000000	65.1832	61	2500000000	2800000000	3700000000	4600000000	6400000000	4400000000	16000000000	1800000000	2800000000	39.267	28	790000000	440000000	1400000000		38.3508	25	1900000000	1300000000	1100000000	530000000
P00813	Adenosine deaminase OS=Homo sapiens GN=ADA PE=1 SV=3	2.20386	1			23299466			9.36639	3	2.0318e+07	1.47908e+07	2.64084e+07	23931075		15.7025	5				45000000			34000000	15000000		7.43802	2		17000000								6.61157	2	10000000		41000000	350000000
P00915	Carbonic anhydrase 1 OS=Homo sapiens GN=CA1 PE=1 SV=2	67.8161	13	2.10687e+10	1.09126e+10	2.91305e+08	1.39403e+09	1.59625e+09	58.2375	10	3.61606e+09	1.37554e+08		2.36612e+08	2.85569e+08	70.8812	14	2000000000	490000000	2500000000		240000000	4600000000	1900000000	780000000	24000000000	86.2069	15	8000000000	1100000000	1600000000	2000000000	7400000000	1100000000	750000000	14000000000	4300000000	65.9004	12	1800000000	740000000	800000000	50000000	67.8161	13	14000000000	1500000000	1000000000	59000000
P00918	Carbonic anhydrase 2 OS=Homo sapiens GN=CA2 PE=1 SV=2	70.3846	15	2.61208e+09	1.15841e+09		8.46275e+07	1.1529e+08	3.46154	1	2.48479e+07					60.3846	12	130000000		180000000			290000000	72000000	140000000	3200000000	60.7692	13	540000000	43000000		110000000	540000000		37000000	2400000000	840000000	28.4615	6	76000000	81000000	150000000	110000000	53.0769	9	1700000000	170000000	18000000
P00995	Pancreatic secretory trypsin inhibitor OS=Homo sapiens GN=SPINK1 PE=1 SV=2
P01008	Antithrombin-III OS=Homo sapiens GN=SERPINC1 PE=1 SV=1	46.3362	20	7.59984e+08	2.18882e+08	1.80181e+08	6.13961e+08	3.49203e+07	10.7759	5	1.52614e+08	2.02437e+08	1.45934e+08	3.58151e+08	3.37742e+08	32.9741	15	870000000	200000000	82000000	27000000	120000000	220000000	250000000	5100000	260000000	70.2586	34	360000000	710000000	1200000000	500000000	910000000	390000000	8400000000	32000000	180000000	10.7759	5	100000000	250000000	260000000		20.6897	9	120000000	510000000	310000000	130000000
P01009	Alpha-1-antitrypsin OS=Homo sapiens GN=SERPINA1 PE=1 SV=3	66.2679	30	1.16785e+09	3.25009e+08	5.27006e+08	1.36004e+10	1.85046e+08	10.2871	4	5.91914e+07	47876944		37580347	3.23338e+08	62.9187	25	800000000	800000000	420000000	29000000	100000000				1300000000	70.8134	40	180000000	50000000	150000000	1800000000	4100000000	1300000000	45000000000	840000000	1600000000	6.69856	2	11000000	41000000	30000000	440000000	28.2297	8	380000000	120000000	43000000	53000000
P01011	Alpha-1-antichymotrypsin OS=Homo sapiens GN=SERPINA3 PE=1 SV=2	60.7565	29	2279207673	6.39518e+09	6.93313e+07	2.42131e+10	6.25723e+07	8.27423	3		8.5015e+07	4.35426e+07	61956201	1.23171e+08	51.0638	25	8600000000	7500000000	2700000000						5900000000	63.357	32				2000000000	4800000000	3100000000	41000000000	3200000000	2500000000	4.49173	1			64000000	4600000000	20.5674	8	1400000000		33000000	88000000
P01019	Angiotensinogen OS=Homo sapiens GN=AGT PE=1 SV=1	45.3608	13	1.02443e+09	4.5687e+08	5.62265e+08	2.91693e+09	3.95337e+08	15.6701	6	4.21717e+08	5.80347e+08	335826809		1046563292	23.7113	9	2100000000	850000000	200000000	280000000	120000000	140000000	230000000	120000000	120000000	33.4021	16	850000000	540000000	1600000000	1400000000	2400000000	900000000	8400000000	840000000	590000000	16.2887	6	230000000	99000000	440000000	710000000	16.2887	6	310000000	240000000	520000000	210000000
P01023	Alpha-2-macroglobulin OS=Homo sapiens GN=A2M PE=1 SV=3	25.5767	27	3.27986e+08	3.12385e+07	1.34984e+08	1.16478e+08	1.24907e+06	20.8955	22	2.82615e+08	227828908	1.30168e+08	8.03888e+07	1.38736e+08	34.3962	36	210000000	390000000	180000000	240000000	63000000	190000000	210000000		330000000	54.9525	57	210000000	420000000	740000000	490000000	460000000	470000000	1400000000	36000000	90000000	33.9213	36	220000000	420000000	660000000	110000000	36.9742	40	120000000	940000000	270000000	110000000
P01024	Complement C3 OS=Homo sapiens GN=C3 PE=1 SV=2	70.0541	104	2.62176e+09	1.27388e+09	3.97454e+09	5.59568e+09	6.3411e+08	63.0788	88	2.8802e+09	4.57989e+09	2.75327e+09	6346088605	6.13492e+09	72.6999	115	6400000000	3500000000	2900000000	3500000000	2600000000	3300000000	5500000000	1500000000	2000000000	88.7553	168	9900000000	11000000000	16000000000	13000000000	13000000000	14000000000	40000000000	3300000000	9200000000	63.199	96	3300000000	4200000000	5200000000	760000000	67.3482	98	3500000000	2700000000	4600000000	1400000000
P01031	Complement C5 OS=Homo sapiens GN=C5 PE=1 SV=4	34.3079	43	1.75074e+08	5.42081e+07	149452505	3.13223e+08	1.59442e+07	5.90692	9	83082346	1.2675e+08	67924680	2.17774e+08	1.8537e+08	28.1026	39	400000000	170000000	78000000	140000000	37000000	57000000	130000000		200000000	56.4439	78	140000000	230000000	740000000	720000000	820000000	790000000	3100000000	330000000	360000000	11.3962	15	35000000	110000000	200000000	2900000000	20.5251	27	20000000	230000000	260000000	33000000
P01033	Metalloproteinase inhibitor 1 OS=Homo sapiens GN=TIMP1 PE=1 SV=1	54.1063	7	142094795	4.73464e+08	1.62252e+09	2227195006	4.15593e+08	20.2899	3	442740303	5.79576e+08	192364392	4.67507e+08	6.91043e+08	57.4879	8	2100000000	1700000000	1700000000	1300000000	2200000000	630000000	750000000	1100000000		57.4879	8	880000000	610000000	1100000000	1500000000	990000000	2000000000	88000000		840000000	42.029	6	350000000	580000000	660000000		42.029	6	710000000	960000000	560000000	350000000
P01034	Cystatin-C OS=Homo sapiens GN=CST3 PE=1 SV=1	56.8493	8	5.93975e+07	8.05514e+08	1.49552e+09	2.60683e+09	6.95607e+08	44.5205	4	2.47138e+08	8.67233e+08	1025749758	8.758e+08	1.11846e+09	51.3699	8	2000000000	1500000000	2400000000	560000000	190000000	400000000	560000000		140000000	45.2055	6	1300000000	69000000	750000000	1300000000	800000000	1500000000	290000000		310000000	44.5205	4	92000000		510000000		51.3699	7	3200000000	560000000	600000000	22000000
P01036	Cystatin-S OS=Homo sapiens GN=CST4 PE=1 SV=3	62.4113	4			2.00615e+09	8.62883e+08	1.42608e+07	67.3759	4	5.78213e+08			1.07435e+08		51.773	2	150000000	200000000	120000000	22000000		32000000				38.2979	3	91000000			370000000	52000000	38000000		8400000								67.3759	4			870000000	560000000
P01037	Cystatin-SN OS=Homo sapiens GN=CST1 PE=1 SV=3	60.2837	5			2.25899e+09	1.80866e+09	4.29224e+07	65.9574	6	1.64533e+09				2.26344e+08	32.6241	1		17000000								20.5674	1				62000000												57.4468	4		44000000	610000000	450000000
P01040	Cystatin-A OS=Homo sapiens GN=CSTA PE=1 SV=1	84.6939	9	5.22525e+07	1.76366e+08	1784348739	2.08498e+09	8.64629e+08	84.6939	9	6.62866e+09	1.41764e+09	3.1848e+09	2.28232e+09	1.4812e+09	84.6939	9	3700000000	2000000000	2600000000	8100000000	6200000000	4700000000	3700000000	2300000000		84.6939	8	1000000000	1700000000	1600000000	950000000	1400000000	470000000	78000000	53000000	260000000	84.6939	12	1300000000	2600000000	5300000000		84.6939	11	380000000	1800000000	2500000000	1100000000
P01042	Kininogen-1 OS=Homo sapiens GN=KNG1 PE=1 SV=2	33.5404	1				364964814		24.5342	16	1767342343	1.16792e+09	458383578	7.63315e+08	1.28664e+09	29.6584	1	250000000	150000000								49.0683	3				260000000	390000000		180000000			15.9938	8	130000000	160000000	320000000
P01042-2	Isoform LMW of Kininogen-1 OS=Homo sapiens GN=KNG1	48.9461	1	1.25346e+09	1.97307e+08		146474075									43.0913	1	340000000	95000000	52000000						290000000	71.897	2	100000000			930000000	700000000	410000000	4600000000	490000000	50000000							34.4262	14	370000000	1100000000	800000000	500000000
P01116	GTPase KRas OS=Homo sapiens GN=KRAS PE=1 SV=1
P01137	Transforming growth factor beta-1 OS=Homo sapiens GN=TGFB1 PE=1 SV=2															7.4359	2				36000000	13000000																2.05128	1	24000000
P01344-3	Isoform 3 of Insulin-like growth factor II OS=Homo sapiens GN=IGF2																										10.5932	2	49000000			84000000	110000000	69000000	280000000
P01562	Interferon alpha-1/13 OS=Homo sapiens GN=IFNA1 PE=1 SV=1
P01584	Interleukin-1 beta OS=Homo sapiens GN=IL1B PE=1 SV=2	3.34572	1			33832195	4.23425e+07
P01591	Immunoglobulin J chain OS=Homo sapiens GN=IGJ PE=1 SV=4	27.673	4	7.82464e+07	4.04186e+07	3.82709e+07	37234394	3.11484e+07	32.7044	5	2.14977e+08	1.69834e+08			271878184	32.7044	5	260000000	210000000	180000000	73000000		71000000	65000000			23.2704	3	140000000	210000000	150000000	130000000	72000000	300000000				32.7044	5	61000000	48000000	70000000		28.3019	4	320000000	200000000		23000000
P01593	Ig kappa chain V-I region AG OS=Homo sapiens PE=1 SV=1																										31.4815	1
P01597	Ig kappa chain V-I region DEE OS=Homo sapiens PE=1 SV=1	16.6667	3	33055548				1.16738e+07	16.6667	2	1.34871e+08				7.41644e+07	16.6667	2	110000000	73000000	68000000							16.6667	1		180000000		98000000		250000000	7900000									16.6667	1	53000000
P01598	Ig kappa chain V-I region EU OS=Homo sapiens PE=1 SV=1	16.6667	1	1.19149e+07	1.20661e+07				16.6667	1	75302258				3.15793e+07	16.6667	1	27000000	16000000	24000000							26.8519	2		91000000	26000000		47000000	100000000	38000000		74000000	16.6667	1	13000000				16.6667	1	29000000
P01606	Ig kappa chain V-I region OU OS=Homo sapiens PE=1 SV=1																										16.6667	1		180000000		98000000		250000000	7900000			16.6667	2	38000000
P01608	Ig kappa chain V-I region Roy OS=Homo sapiens PE=1 SV=1
P01611	Ig kappa chain V-I region Wes OS=Homo sapiens PE=1 SV=1
P01617	Ig kappa chain V-II region TEW OS=Homo sapiens PE=1 SV=1
P01619	Ig kappa chain V-III region B6 OS=Homo sapiens PE=1 SV=1	16.6667	2		4.01826e+07			2.82073e+07								16.6667	1	220000000	280000000	160000000	47000000		120000000			160000000																		16.6667	2	230000000			44000000
P01620	Ig kappa chain V-III region SIE OS=Homo sapiens PE=1 SV=1								31.1927	2	2.92022e+08				47418666	31.1927	1	220000000	280000000	160000000	47000000		98000000				39.4495	1	320000000	360000000		210000000		530000000			420000000	31.1927	2	90000000
P01621	Ig kappa chain V-III region NG9 (Fragment) OS=Homo sapiens PE=1 SV=1
P01625	Ig kappa chain V-IV region Len OS=Homo sapiens PE=1 SV=2																										15.7895	1	15000000	33000000
P01700	Ig lambda chain V-I region HA OS=Homo sapiens PE=1 SV=1																										11.6071	1							33000000
P01708	Ig lambda chain V-II region BUR OS=Homo sapiens PE=1 SV=1
P01714	Ig lambda chain V-III region SH OS=Homo sapiens PE=1 SV=1
P01717	Ig lambda chain V-IV region Hil OS=Homo sapiens PE=1 SV=1																										17.757	1	31000000					53000000			58000000	17.757	1	13000000			140000000
P01743	Ig heavy chain V-I region HG3 OS=Homo sapiens PE=4 SV=1																										9.40171	1							15000000
P01764	Ig heavy chain V-III region VH26 OS=Homo sapiens PE=1 SV=1																										18.8034	1				110000000	150000000	280000000				18.8034	1	25000000
P01765	Ig heavy chain V-III region TIL OS=Homo sapiens PE=1 SV=1																										26.087	1	170000000	77000000	110000000	90000000	120000000	230000000				26.087	1	26000000	17000000	19000000
P01766	Ig heavy chain V-III region BRO OS=Homo sapiens PE=1 SV=1	15.8333	1		61913573			3.62641e+07	15.8333	1	2.56328e+08	112799903	31808388		1.40755e+08	15.8333	1	95000000	110000000	83000000			74000000	15000000			25	1	260000000	58000000	180000000	180000000	170000000	390000000	120000000		300000000	25	2	31000000		33000000	380000000	15.8333	1	6300000	100000000	88000000	28000000
P01767	Ig heavy chain V-III region BUT OS=Homo sapiens PE=1 SV=1																										19.1304	1						18000000
P01768	Ig heavy chain V-III region CAM OS=Homo sapiens PE=1 SV=1								9.01639	1	1.37579e+08					9.01639	1	100000000					100000000
P01769	Ig heavy chain V-III region GA OS=Homo sapiens PE=1 SV=1
P01774	Ig heavy chain V-III region POM OS=Homo sapiens PE=1 SV=1								15.9664	1	9.72947e+07	3.60103e+07	1.28666e+07			15.9664	1	100000000	100000000	76000000			50000000																					15.9664	1	63000000	38000000	37000000	11000000
P01776	Ig heavy chain V-III region WAS OS=Homo sapiens PE=1 SV=1
P01781	Ig heavy chain V-III region GAL OS=Homo sapiens PE=1 SV=1															9.48276	1		38000000								17.2414	2		23000000		7700000		40000000
P01833	Polymeric immunoglobulin receptor OS=Homo sapiens GN=PIGR PE=1 SV=4	50.9162	35	3.63504e+08	4.66816e+09	1.44389e+10	2.00351e+10	1217993867	44.7644	27	3.60495e+09	9.9669e+09	4.81465e+09	7.31e+09	8.05849e+09	47.1204	35	13000000000	8700000000	23000000000	9400000000	10000000000	4200000000	5100000000	5800000000	190000000	53.1414	40	9300000000	4500000000	8200000000	25000000000	7300000000	33000000000	60000000	1300000000	24000000000	28.534	17	620000000	760000000	2000000000		48.2984	32	16000000000	2500000000	5500000000	4200000000
P01834	Ig kappa chain C region OS=Homo sapiens GN=IGKC PE=1 SV=1	65.0943	5	690811289	3.83624e+08	1.17563e+08	274764230	3.48483e+07	49.0566	4	1.48217e+09	4.93376e+08	1.2736e+08	1.52439e+08	8.27381e+08	66.9811	6	1100000000	1200000000	820000000	260000000	280000000	1000000000	310000000	380000000	780000000	66.9811	6	800000000	1300000000	470000000	640000000	870000000	1800000000	530000000	120000000	970000000	66.9811	6	490000000	260000000	290000000		66.9811	6	1200000000	480000000	360000000	40000000
P01857	Ig gamma-1 chain C region OS=Homo sapiens GN=IGHG1 PE=1 SV=1	51.8182	7	5.94421e+08	4.39204e+08	2.74498e+08	3.03547e+08	1.67102e+08	58.4848	7	2.68117e+09	9.93343e+08	5.81153e+08	3.41118e+08	1.84722e+09	61.5152	6	470000000	590000000	320000000	190000000		260000000	270000000	7500000	1000000000	63.9394	7	1400000000	1100000000	870000000	920000000	1800000000	1000000000	600000000	290000000	360000000	51.8182	7	110000000	430000000	540000000		42.1212	6	230000000	440000000	490000000	100000000
P01859	Ig gamma-2 chain C region OS=Homo sapiens GN=IGHG2 PE=1 SV=2	18.4049	3	1.49744e+08	9.07041e+07	34612859	4.43753e+07	4.52326e+07	25.4601	3	7.6227e+07	1.83135e+08	1.53409e+07	109743972	3.05166e+08	44.1718	5	150000000	120000000	180000000	100000000	74000000	180000000	100000000		840000000	45.3988	7	230000000	440000000	310000000	120000000	420000000	320000000	400000000	100000000	190000000	26.0736	3		130000000	130000000		16.8712	4	150000000	69000000	27000000
P01860	Ig gamma-3 chain C region OS=Homo sapiens GN=IGHG3 PE=1 SV=2	26.2599	2	2.51321e+07	9.76342e+06				21.4854	1		4.30999e+08			30494161	33.1565	2	26000000	38000000	6000000						140000000	44.5623	4	24000000	420000000	180000000			14000000	36000000		82000000	24.4032	2	1400000000		49000000		22.0159	3	32000000	340000000
P01861	Ig gamma-4 chain C region OS=Homo sapiens GN=IGHG4 PE=1 SV=1								26.9113	2	8.48588e+07	56997574				32.7217	2	17000000									41.896	3	49000000	73000000	42000000		51000000	59000000
P01871-2	Isoform 2 of Ig mu chain C region OS=Homo sapiens GN=IGHM	22.4101	10	3.57865e+08	8.56655e+07	2.81534e+07	40399453	7.77749e+06								5.70825	2	11000000								89000000	33.4038	6	81000000	57000000	82000000	75000000	150000000	180000000	130000000		180000000	18.3932	6	33000000	15000000		82000000	23.0444	9	220000000	78000000
P01876	Ig alpha-1 chain C region OS=Homo sapiens GN=IGHA1 PE=1 SV=2	26.9122	2	170623260	207024921	4.06777e+08	3.5549e+08	8.85618e+07	36.2606	4	1.01302e+09	1.06281e+09	1.78804e+08	1.30118e+08	6.57438e+08	54.9575	5	1500000000	610000000	620000000	390000000	240000000	730000000	200000000		11000000	54.9575	5	1200000000	740000000	610000000	680000000	230000000	1700000000	220000000		400000000	51.8414	5	350000000	390000000	240000000		47.3088	5	2500000000	900000000	680000000	300000000
P01877	Ig alpha-2 chain C region OS=Homo sapiens GN=IGHA2 PE=1 SV=3	32.6471	2		8.05587e+07	112444455			31.4706	2	1.22575e+08		76761042			35.2941	1	280000000		210000000	22000000		170000000				51.4706	3	270000000	170000000	140000000	10000000	96000000	230000000				39.4118	2	66000000			140000000	27.3529	1		250000000	150000000	110000000
P01880-2	Isoform 2 of Ig delta chain C region OS=Homo sapiens GN=IGHD
P01889	HLA class I histocompatibility antigen, B-7 alpha chain OS=Homo sapiens GN=HLA-B PE=1 SV=3																										17.4033	2			19000000	11000000		49000000	6800000
P01891	HLA class I histocompatibility antigen, A-68 alpha chain OS=Homo sapiens GN=HLA-A PE=1 SV=4																																					6.84932	1		15000000
P01892	HLA class I histocompatibility antigen, A-2 alpha chain OS=Homo sapiens GN=HLA-A PE=1 SV=1															14.5205	3				41000000			36000000
P01906	HLA class II histocompatibility antigen, DQ alpha 2 chain OS=Homo sapiens GN=HLA-DQA2 PE=1 SV=2	4.70588	1			31608629			4.70588	1	6.6288e+07	2.22023e+07	2.66053e+07		20210158	4.70588	1							18000000			4.70588	1		26000000	28000000													4.70588	1
P01911	HLA class II histocompatibility antigen, DRB1-15 beta chain OS=Homo sapiens GN=HLA-DRB1 PE=1 SV=2
P01912	HLA class II histocompatibility antigen, DRB1-3 chain OS=Homo sapiens GN=HLA-DRB1 PE=1 SV=2								3.7594	1	29866416	1.34756e+07	1.23088e+07
P02008	Hemoglobin subunit zeta OS=Homo sapiens GN=HBZ PE=1 SV=2	15.493	1		3.70179e+06
P02042	Hemoglobin subunit delta OS=Homo sapiens GN=HBD PE=1 SV=2	98.6395	10	4.73007e+10	2.19516e+10	5.30476e+08	1.83928e+09	7.49299e+09	78.9116	6	3.59135e+08	5.70723e+07			3.49735e+07	95.2381	8	7000000000	100000000	9900000000			23000000000	4100000000	720000000	43000000000	96.5986	11	29000000000	650000000	1500000000	770000000	23000000000	340000000	420000000	31000000000	12000000000	95.2381	8	4900000000	480000000	2000000000		92.517	8	24000000000	980000000	350000000	37000000
P02100	Hemoglobin subunit epsilon OS=Homo sapiens GN=HBE1 PE=1 SV=2	18.3673	1	3.46641e+08	133278231			3.69811e+07								18.3673	1	49000000		50000000			190000000				18.3673	1	36000000				150000000					12.2449	1				270000000	12.2449	1		37000000
P02144	Myoglobin OS=Homo sapiens GN=MB PE=1 SV=2	31.1688	6	6.87175e+07	5.28408e+07		9.74429e+06																				31.1688	5	37000000	67000000	62000000		60000000	4400000				9.74026	1	5700000				20.7792	2	20000000
P02452	Collagen alpha-1(I) chain OS=Homo sapiens GN=COL1A1 PE=1 SV=5																										17.0082	16		420000000		210000000	90000000	130000000				0.819672	1			64000000	95000000	2.04918	2				32000000
P02461	Collagen alpha-1(III) chain OS=Homo sapiens GN=COL3A1 PE=1 SV=4	1.09141	1				1.35201e+07																				4.91132	6		18000000		110000000	81000000	76000000				0.886767	1			87000000	420000000	0.818554	1
P02533	Keratin, type I cytoskeletal 14 OS=Homo sapiens GN=KRT14 PE=1 SV=4	16.7373	1		2.70455e+07				33.6864	5			140683443			18.8559	1			21000000							39.1949	4				59000000	17000000	44000000	20000000	32000000								31.3559	5			73000000
P02538	Keratin, type II cytoskeletal 6A OS=Homo sapiens GN=KRT6A PE=1 SV=3	20.922	4			1.78902e+08	1.72786e+07		28.9007	1		14016256	1.54014e+08														26.5957	6	46000000	40000000	30000000	80000000	48000000	37000000	27000000			12.234	2	96000000	28000000	26000000		19.5035	5		120000000	250000000	17000000
P02545	Prelamin-A/C OS=Homo sapiens GN=LMNA PE=1 SV=1	19.5783	10	5.61732e+07	1.01858e+07	8472451	2.77632e+07	4.61885e+06	10.0904	5	2.20777e+08	2.94673e+07			4.98495e+07	8.73494	4	140000000	69000000	440000000				9800000			28.1627	15	170000000	70000000	120000000	80000000	110000000	47000000	48000000									22.1386	10	120000000	43000000
P02549	Spectrin alpha chain, erythrocytic 1 OS=Homo sapiens GN=SPTA1 PE=1 SV=5	1.94295	3	1.12504e+07				1.01957e+07								1.32286	2						22000000			13000000	1.81893	2								16000000								3.92724	6	39000000
P02647	Apolipoprotein A-I OS=Homo sapiens GN=APOA1 PE=1 SV=1	63.6704	21	1.05291e+09	133137727	4.95721e+08	1723383864	1.35611e+08	45.6929	11	6.54682e+07	3.32256e+08	175928466	3.90586e+08	5.05132e+08	66.6667	22	1100000000	520000000	290000000	160000000		170000000	100000000	150000000	1300000000	77.1536	37	550000000	250000000	820000000	3900000000	5400000000	1800000000	26000000000	2100000000	1800000000	16.1049	4	24000000		49000000	640000000	65.9176	24	490000000	6500000000	1400000000	93000000
P02649	Apolipoprotein E OS=Homo sapiens GN=APOE PE=1 SV=1	50.1577	13	4.63431e+07		1.47306e+08	2.14546e+08									19.5584	5	73000000	25000000	20000000	35000000					75000000	57.4132	16	23000000			48000000	90000000	75000000	1200000000	100000000	190000000							3.78549	1
P02652	Apolipoprotein A-II OS=Homo sapiens GN=APOA2 PE=1 SV=1	47	7	2.85834e+08	7680370		58773554		11	3	879715662	3.89514e+08			135916818	36	5	540000000	160000000	110000000	470000000					230000000	69	10	850000000		460000000	170000000	320000000	100000000	4300000000	140000000	160000000	8	1	21000000			170000000	42	5	98000000	690000000	100000000
P02654	Apolipoprotein C-I OS=Homo sapiens GN=APOC1 PE=1 SV=1								13.253	1	61354242	6.48132e+07				13.253	1				16000000						26.506	2					37000000		310000000									10.8434	1			46000000
P02655	Apolipoprotein C-II OS=Homo sapiens GN=APOC2 PE=1 SV=1																										19.802	2				170000000			140000000
P02656	Apolipoprotein C-III OS=Homo sapiens GN=APOC3 PE=1 SV=1															16.1616	1	16000000									53.5354	4				76000000	62000000		830000000	140000000	29000000
P02671	Fibrinogen alpha chain OS=Homo sapiens GN=FGA PE=1 SV=2	28.291	19	3.62862e+08	4.99397e+07	2.56347e+08	2.61472e+08	9.0463e+07	23.0947	15	2.64361e+08	287553135	5.56258e+07	3.09472e+08	1.16235e+09	22.6328	17	720000000	920000000	460000000	190000000	29000000	6100000	33000000		620000000	44.2263	36	220000000	210000000	1500000000	3600000000	4200000000	3500000000	1500000000	2600000000	1000000000	8.54503	5	3700000	40000000	400000000	28000000	14.6651	10	13000000	220000000	140000000	39000000
P02675	Fibrinogen beta chain OS=Homo sapiens GN=FGB PE=1 SV=2	46.0285	21	749277465	8.28219e+07	1.03649e+09	7.18122e+08	3.04872e+07	46.6395	19	8.72811e+08	2.24195e+09	7.08e+08	2.71845e+09	1.09286e+09	53.9715	27	760000000	1700000000	630000000	350000000	210000000	150000000	220000000		74000000	69.2464	38	580000000	1800000000	6600000000	5900000000	4400000000	5700000000	1900000000	390000000	1800000000	42.9735	19	32000000	340000000	1800000000	310000000	46.0285	20	29000000	390000000	400000000	280000000
P02679	Fibrinogen gamma chain OS=Homo sapiens GN=FGG PE=1 SV=3	41.5011	15	8.67974e+08	8.9393e+07	8.1852e+08	9.99738e+08	8.06403e+07	25.6071	11	9.08946e+07	6.15592e+08	2.80959e+08	314413612	6.39251e+08	37.0861	15	900000000	1800000000	670000000	540000000	96000000	140000000	150000000		170000000	56.9536	26	600000000	650000000	2300000000	7900000000	5200000000	7300000000	1700000000	320000000	1900000000	29.5806	11	93000000	360000000	1100000000	340000000	25.8278	11	110000000	830000000	290000000	140000000
P02689	Myelin P2 protein OS=Homo sapiens GN=PMP2 PE=1 SV=3
P02730	Band 3 anion transport protein OS=Homo sapiens GN=SLC4A1 PE=1 SV=3															1.427	1									63000000	1.427	1									54000000							1.427	1	97000000
P02741	C-reactive protein OS=Homo sapiens GN=CRP PE=1 SV=1	17.4107	5	1.12927e+08	1.82597e+08	8.63824e+08	2.15267e+09		9.82143	2		7.90665e+07	6.02421e+06	2.74425e+08	7.00119e+06	24.1071	7	1400000000	640000000	300000000	440000000	190000000	360000000	490000000		37000000	28.125	8		910000000	660000000	490000000	2000000000	280000000	2800000000	62000000	120000000	20.9821	7	640000000	1600000000	420000000		17.4107	5		790000000	290000000	47000000
P02743	Serum amyloid P-component OS=Homo sapiens GN=APCS PE=1 SV=2	25.1121	6	2.69136e+08		1.41943e+08	1.21016e+08		17.0404	4	1.51984e+08	2.37977e+08	1.03317e+08	2.31436e+08	1.06041e+08	17.0404	4	170000000	92000000	59000000	140000000		35000000	66000000		100000000	30.9417	8	160000000	140000000	430000000	310000000	280000000	320000000	1700000000	300000000	410000000	17.0404	4	42000000	160000000	430000000		30.0448	7	45000000	190000000	280000000	130000000
P02745	Complement C1q subcomponent subunit A OS=Homo sapiens GN=C1QA PE=1 SV=2															4.08163	1		56000000								8.57143	2				120000000		220000000	240000000
P02746	Complement C1q subcomponent subunit B OS=Homo sapiens GN=C1QB PE=1 SV=3	5.5336	1				8.6681e+07									5.5336	1		96000000								20.5534	4				35000000		160000000	340000000
P02747	Complement C1q subcomponent subunit C OS=Homo sapiens GN=C1QC PE=1 SV=3																										21.2245	4					130000000	360000000	630000000		130000000
P02748	Complement component C9 OS=Homo sapiens GN=C9 PE=1 SV=2	26.6547	14	1.05046e+08	4.97777e+07	1.71164e+08	5.97633e+08	3.06347e+07	11.9857	6		6.51587e+07		7.70035e+07	2.74943e+08	7.69231	4	73000000		43000000			87000000				52.2361	30	99000000	190000000	490000000	500000000	1100000000	500000000	5800000000	340000000	480000000	8.40787	3	44000000		72000000	430000000	15.7424	8		170000000	170000000	33000000
P02749	Beta-2-glycoprotein 1 OS=Homo sapiens GN=APOH PE=1 SV=3	58.8406	16	844500180	8.94267e+08	880559202	2.25969e+09	7.45292e+07	40	11	1.10561e+09	1.31398e+09	5.82593e+08	4.7905e+08	3.0373e+08	59.7101	16	2500000000	780000000	520000000	560000000	380000000	880000000	1300000000	270000000	260000000	71.0145	23	820000000	1400000000	1600000000	1000000000	2000000000	850000000	9400000000	570000000	1000000000	37.3913	10	540000000	220000000	290000000	95000000	49.8551	13	910000000	550000000	580000000	420000000
P02750	Leucine-rich alpha-2-glycoprotein OS=Homo sapiens GN=LRG1 PE=1 SV=2	49.5677	13	909810981	9.62301e+08	3.41018e+09	4.01533e+09	9.37241e+08	35.7349	9	4.50298e+08	1.92866e+09	6.96301e+08	3.01235e+09	2.86873e+09	52.7378	16	6200000000	5800000000	2200000000	2100000000	1400000000	1600000000	1700000000	1400000000	1600000000	51.0086	15	1300000000	2000000000	6200000000	3100000000	6100000000	1800000000	10000000000	1900000000	1900000000	49.5677	12	1500000000	1600000000	3400000000	27000000	49.5677	12	1100000000	4400000000	2100000000	650000000
P02751	Fibronectin OS=Homo sapiens GN=FN1 PE=1 SV=4																										30.7209	46	42000000	190000000	270000000	110000000	130000000	120000000	720000000	10000000	25000000
P02751-15	Isoform 15 of Fibronectin OS=Homo sapiens GN=FN1	5.61163	9	7.69465e+07		6.05422e+07	4.94905e+07		5.652	10	1.01844e+08	90524315	3.26654e+07	4.11549e+07	4.43854e+07	4.8042	8	17000000	34000000				63000000	31000000														3.22971	5	11000000	15000000	30000000		4.76383	8	28000000	99000000		16000000
P02753	Retinol-binding protein 4 OS=Homo sapiens GN=RBP4 PE=1 SV=3	29.8507	5	2.37625e+08	1.99988e+08	7.34821e+07	44151564		35.8209	5	1.79972e+08					40.2985	6	280000000	58000000		57000000			50000000			58.209	9	330000000	140000000	130000000	160000000	200000000	140000000	2800000000	85000000	120000000	4.97512	1	39000000				45.7711	7	170000000	110000000
P02760	Protein AMBP OS=Homo sapiens GN=AMBP PE=1 SV=1	32.1023	11	1.39232e+08	193897382	2.35959e+08	2.96107e+08	4.33953e+06	14.7727	6	2.09865e+08	3.29324e+08	1.12531e+08	1.92549e+08	2.05839e+08	36.3636	13	770000000	520000000	140000000	190000000	130000000	160000000	170000000	140000000	79000000	53.9773	21	320000000	480000000	1400000000	640000000	610000000	990000000	4900000000	390000000	820000000	25.8523	8	85000000	150000000	250000000		28.4091	9	39000000	450000000	390000000	130000000
P02763	Alpha-1-acid glycoprotein 1 OS=Homo sapiens GN=ORM1 PE=1 SV=1	46.7662	9	9.03018e+08	3.78484e+08	7.9797e+09	1.58661e+10	1.41648e+09	41.2935	8	8.20815e+08	3.14961e+09	2.71719e+09	6.71418e+09	6.03593e+09	42.7861	8	3000000000	1000000000	1700000000	2400000000	2100000000	4100000000	3900000000	690000000	2100000000	48.2587	11	3300000000	8700000000	17000000000	12000000000	18000000000	6100000000	47000000000	2600000000	5100000000	41.2935	8	2900000000	7600000000	8400000000	1200000000	41.2935	8	300000000	11000000000	6800000000	210000000
P02765	Alpha-2-HS-glycoprotein OS=Homo sapiens GN=AHSG PE=1 SV=1	48.7738	11	2.72416e+09	7.07638e+08	3.3178e+08	5.11843e+08		31.3351	7	1.10776e+09	3.97241e+08		5.20372e+07	4.25298e+08	32.1526	9	2500000000	1500000000	430000000	380000000	330000000	110000000	130000000	310000000	1000000000	51.7711	16	4100000000	880000000	2300000000	2200000000	2800000000	1700000000	13000000000	1400000000	2100000000	17.1662	4	56000000		130000000	5200000000	31.3351	8	670000000	510000000	250000000	130000000
P02766	Transthyretin OS=Homo sapiens GN=TTR PE=1 SV=1	69.3878	12	3.57738e+09	9.26276e+08	1.3236e+09	837940370	3.21844e+08	53.0612	6	2.79342e+08	1.10596e+08	51602588	8.25868e+07	6.43201e+08	69.3878	10	2900000000	880000000	520000000		16000000	54000000			380000000	73.4694	15	2300000000	270000000	160000000	2400000000	2600000000	2500000000	21000000000	770000000	1500000000	68.7075	8	310000000	140000000	120000000		48.9796	6	360000000	89000000	460000000	150000000
P02768	Serum albumin OS=Homo sapiens GN=ALB PE=1 SV=2	75.5337	46	1.72839e+09	2.24618e+09	7.54055e+08	6.32075e+08	4.77103e+08	77.5041	49	1.75646e+10	5.72678e+09	2.35304e+09	9.2649e+08	6.22226e+09	72.9064	45	2400000000	4900000000	1200000000	1100000000	290000000	1100000000	430000000	140000000	2200000000	78.4893	54	10000000000	13000000000	8500000000	5000000000	15000000000	6300000000	3500000000	560000000	2200000000	72.9064	42	660000000	1200000000	1000000000		70.2791	40	1100000000	1800000000	1400000000	410000000
P02774-3	Isoform 3 of Vitamin D-binding protein OS=Homo sapiens GN=GC	67.14	29	2.54672e+09	1.38105e+09	4.49989e+09	3.74742e+09	8.77261e+08	62.2718	26	4258303276	3.70371e+09	2.05699e+09	4.00715e+09	3.31893e+09	64.3002	34	9300000000	3200000000	1600000000	2000000000	1600000000	2700000000	3100000000	2300000000	1800000000	81.1359	51	6900000000	4000000000	15000000000	13000000000	9400000000	7300000000	38000000000	1600000000	5400000000	53.5497	25	1100000000	2100000000	3700000000		61.8661	31	1800000000	2600000000	4800000000	1500000000
P02775	Platelet basic protein OS=Homo sapiens GN=PPBP PE=1 SV=3	11.7188	1	4.76759e+07												18.75	2									280000000	18.75	2								330000000
P02787	Serotransferrin OS=Homo sapiens GN=TF PE=1 SV=3	45.1289	25	5.3113e+08	1.68637e+08	1.87862e+08	1.50304e+08	4.11599e+07	42.6934	30	1.90049e+09	645781746	1.46808e+08	6.33812e+07	3.38689e+08	36.3897	22	260000000	430000000	140000000	83000000	78000000	250000000	110000000		190000000	66.4756	52	1200000000	1100000000	990000000	770000000	700000000	890000000	2000000000		350000000	44.1261	27	170000000	300000000	250000000		50	35	310000000	2100000000	660000000	180000000
P02788	Lactotransferrin OS=Homo sapiens GN=LTF PE=1 SV=6	57.0423	34		3.64826e+08	7.20984e+08	8.73702e+08	7.32948e+08	69.7183	55	1.07543e+09	2.13572e+10	1.81369e+10	2.57596e+10	1.14749e+10	72.2535	50	1100000000	9500000000	1200000000	400000000	580000000	600000000	280000000	770000000	43000000	65.0704	42	300000000	670000000	3800000000	480000000	700000000	1400000000	68000000		770000000	58.8732	33	280000000	1800000000	2000000000		62.8169	39	370000000	3300000000	1700000000	1200000000
P02790	Hemopexin OS=Homo sapiens GN=HPX PE=1 SV=2	66.0173	24	3.97936e+09	1.24224e+09	1.12918e+09	7.62204e+09	2.89161e+08	58.0087	20	4.50485e+09	4.27254e+09	3.21878e+09	7.51887e+09	7.21634e+09	66.6667	26	9400000000	5500000000	1500000000	2300000000	1200000000	2300000000	6900000000	1800000000	6200000000	71.2121	37	13000000000	17000000000	23000000000	15000000000	27000000000	14000000000	87000000000	6800000000	9800000000	66.6667	26	4200000000	7500000000	7800000000	340000000	63.6364	21	3300000000	15000000000	9400000000	990000000
P02792	Ferritin light chain OS=Homo sapiens GN=FTL PE=1 SV=2
P02794	Ferritin heavy chain OS=Homo sapiens GN=FTH1 PE=1 SV=2	9.83607	2	5280320		2.42606e+07	32171617		6.01093	1			32753564	3.71601e+07													19.1257	3		13000000	26000000	18000000	2600000		2400000			37.1585	6	29000000	120000000	80000000		3.82514	1	23000000
P02795	Metallothionein-2 OS=Homo sapiens GN=MT2A PE=1 SV=1															50.8197	1									2800000
P02810	Salivary acidic proline-rich phosphoprotein 1/2 OS=Homo sapiens GN=PRH1 PE=1 SV=2	26.506	1	3095077568	4.32971e+08	127314480352	2750126093	1185427382	26.506	1		397044342		23959111	382973856	26.506	1	21000000000	27000000000	1100000000	240000000		17000000			210000000	26.506	1	920000000		1400000000	120000000	130000000	1100000000	130000000	250000000	230000000	26.506	1					26.506	1	43000000	1400000000	32000000000	170000000
P02812	Basic salivary proline-rich protein 2 OS=Homo sapiens GN=PRB2 PE=1 SV=3	49.2788	2		7.34982e+06	2570776410	1.57216e+07	7.9373e+07								49.2788	2	27000000	130000000			210000000	110000000				4.80769	1		93000000				43000000	1300000			4.80769	1	23000000	73000000	310000000	200000000
P02814	Submaxillary gland androgen-regulated protein 3B OS=Homo sapiens GN=SMR3B PE=1 SV=2	65.8228	2			938477302	1.44072e+09																																					39.2405	1			8400000000	1700000000
P03905	NADH-ubiquinone oxidoreductase chain 4 OS=Homo sapiens GN=MT-ND4 PE=1 SV=1																																											2.61438	1
P03950	Angiogenin OS=Homo sapiens GN=ANG PE=1 SV=1	18.3673	2			44280613	1.24876e+08									38.7755	5	120000000	110000000	110000000		45000000					24.4898	3			70000000	54000000	41000000	68000000
P03951	Coagulation factor XI OS=Homo sapiens GN=F11 PE=1 SV=1															1.44	1	11000000									31.2	13			40000000	50000000	40000000		200000000
P03952	Plasma kallikrein OS=Homo sapiens GN=KLKB1 PE=1 SV=1	16.9279	9	1.2268e+08	2.13692e+07		2.79219e+07	2.11907e+07	11.2853	6	8.64096e+07	5.66135e+07	9.40653e+07	1.33939e+07	8.27162e+07	25.5486	11	120000000	61000000	16000000	70000000		130000000	170000000		18000000	59.8746	29	200000000	240000000	290000000	96000000	210000000	220000000	630000000	40000000	91000000	14.7335	7	54000000	36000000	120000000	83000000	13.1661	6	100000000	94000000	62000000	130000000
P03956	Interstitial collagenase OS=Homo sapiens GN=MMP1 PE=1 SV=3
P03971	Muellerian-inhibiting factor OS=Homo sapiens GN=AMH PE=1 SV=3																										1.78571	1
P03973	Antileukoproteinase OS=Homo sapiens GN=SLPI PE=1 SV=2	59.0909	10	3.85078e+08	1.41315e+09	2.22077e+09	1.80911e+10	1.49893e+09	21.2121	5	182061061	7.6366e+08	4.97961e+08	4.70911e+08	1.34873e+09	64.3939	13	12000000000	13000000000	11000000000	310000000	1800000000	250000000	130000000		500000000	64.3939	13	1800000000	240000000	1200000000	10000000000	2600000000	16000000000	580000000	280000000	5600000000	19.697	3	39000000		61000000	1700000000	63.6364	11	5200000000	210000000	470000000	440000000
P03986	T-cell receptor gamma-2 chain C region OS=Homo sapiens GN=TRGC2 PE=1 SV=1	13.2275	1
P04003	C4b-binding protein alpha chain OS=Homo sapiens GN=C4BPA PE=1 SV=2																										42.7136	17					77000000	110000000	650000000			2.34506	1		14000000		740000000
P04004	Vitronectin OS=Homo sapiens GN=VTN PE=1 SV=1	14.6444	5	1.38619e+08	3.58588e+07	3.23204e+08	2.45365e+08	1.07116e+08	14.2259	5	6.99269e+08	1.32266e+09	2.64385e+08	2.03222e+08	5.96368e+08	17.9916	7	790000000	330000000	47000000	94000000	200000000	500000000	410000000		31000000	29.0795	13	1200000000	2500000000	3300000000	990000000	1200000000	1300000000	8400000000	210000000		16.5272	6	390000000	1000000000	1200000000		14.2259	5		610000000	730000000	230000000
P04040	Catalase OS=Homo sapiens GN=CAT PE=1 SV=3	64.7059	28	2.55843e+09	4.66323e+08	1.44119e+09	9.14326e+08	2.49772e+08	60.7211	27	4.60828e+09	2.71429e+09	1.89111e+09	1.43137e+09	8.8233e+08	64.7059	31	1400000000	480000000	1100000000	4500000000	2600000000	3600000000	3200000000	4400000000	1600000000	69.8292	31	2200000000	3300000000	1900000000	1200000000	1500000000	1400000000	180000000	1700000000	1400000000	67.3624	31	2000000000	2300000000	2400000000	2900000000	64.7059	30	1500000000	2600000000	2300000000	440000000
P04066	Tissue alpha-L-fucosidase OS=Homo sapiens GN=FUCA1 PE=1 SV=4	8.3691	3			1.00139e+08	1.10148e+08		6.00858	2	29981717	47938128			1.12095e+07	8.3691	3	53000000	23000000	40000000	56000000	69000000	36000000	54000000			6.00858	2		46000000	31000000	38000000	27000000	58000000				3.64807	2		5700000	14000000		6.00858	2	85000000	35000000
P04070-2	Isoform 2 of Vitamin K-dependent protein C OS=Homo sapiens GN=PROC																										12.5969	5				10000000	33000000	31000000	87000000
P04075	Fructose-bisphosphate aldolase A OS=Homo sapiens GN=ALDOA PE=1 SV=2	73.9011	20	4.15547e+08	2.45236e+08	6.16964e+09	3.68524e+09	7.19064e+08	70.3297	20	7.36424e+09	3.12533e+09	3.24957e+09	3.18055e+09	2.43246e+09	82.967	25	3400000000	1400000000	3100000000	14000000000	9200000000	12000000000	11000000000	8700000000	1500000000	84.8901	25	3200000000	12000000000	3800000000	3500000000	3100000000	2600000000	320000000	1000000000	1900000000	80.2198	23	3000000000	5000000000	6200000000	310000000	78.2967	22	3000000000	4800000000	7700000000	980000000
P04080	Cystatin-B OS=Homo sapiens GN=CSTB PE=1 SV=2	45.9184	3	220316713	1.25163e+08	2.11821e+09	1.46679e+09	41007098	45.9184	3	1.22594e+09	2.25241e+08	65451582	9.33085e+07	1.89456e+08	69.3878	4	400000000	450000000	1600000000	910000000	1200000000	1300000000	1900000000	1600000000	190000000	69.3878	4	1500000000	640000000	370000000	550000000	550000000	210000000	150000000	250000000	630000000	69.3878	4	510000000	630000000	22000000000	1300000000	69.3878	4	9600000	1200000000	830000000	240000000
P04083	Annexin A1 OS=Homo sapiens GN=ANXA1 PE=1 SV=2	43.9306	11	2.46875e+07	6.51158e+07	1.81425e+08	6.60975e+07	1.13716e+07	46.8208	15	5.86642e+08	2.80349e+08	1.26437e+08	211909688	260249378	57.5145	21	1600000000	760000000	430000000	1500000000	810000000	2500000000	520000000	2500000000	440000000	60.9827	20	390000000	400000000	600000000	340000000	410000000	360000000		400000000	560000000	46.2428	13	85000000	150000000	270000000	750000000	69.0751	23	4200000000	960000000	950000000	400000000
P04114	Apolipoprotein B-100 OS=Homo sapiens GN=APOB PE=1 SV=2								3.8352	11	1.39359e+08	3.95264e+07		1.53702e+07		4.33925	13				12000000		23000000	22000000		120000000	41.9461	141		51000000	330000000	71000000	150000000	50000000	1700000000	140000000	120000000	4.07627	14	14000000	47000000	27000000	190000000	5.36927	18		42000000	100000000	3400000
P04150-3	Isoform Alpha-2 of Glucocorticoid receptor OS=Homo sapiens GN=NR3C1
P04179	Superoxide dismutase [Mn], mitochondrial OS=Homo sapiens GN=SOD2 PE=1 SV=2	25.6757	5		3.9919e+07	3.10726e+07	7.47661e+07		27.9279	4	1.09927e+08	1.51869e+08				30.1802	6				230000000	98000000	250000000	51000000	200000000		38.7387	7		95000000			110000000	48000000			59000000	29.7297	7	25000000	9200000	63000000		34.6847	6	280000000		21000000
P04180	Phosphatidylcholine-sterol acyltransferase OS=Homo sapiens GN=LCAT PE=1 SV=1															8.18182	3	21000000									20.2273	7				41000000	47000000	36000000	150000000		45000000
P04196	Histidine-rich glycoprotein OS=Homo sapiens GN=HRG PE=1 SV=1	27.4286	12	3.46261e+08	3.39735e+08	483647630	8.73911e+08	61755266	27.4286	12	3.4713e+08	5.25453e+08	278723391	7.22795e+08	6.3433e+08	35.2381	17	1200000000	500000000	240000000	200000000	170000000	150000000	280000000	57000000	96000000	55.8095	25	660000000	620000000	1700000000	1400000000	1900000000	1000000000	4200000000	440000000	490000000	20.5714	10	140000000	110000000	290000000	170000000	25.7143	10	220000000	250000000	290000000	58000000
P04207	Ig kappa chain V-III region CLL OS=Homo sapiens PE=1 SV=2																																											6.97674	1	31000000
P04217	Alpha-1B-glycoprotein OS=Homo sapiens GN=A1BG PE=1 SV=4	51.3131	14	2.4399e+09	1.27658e+09	1.01288e+09	3.28699e+09	1.97293e+08	47.2727	13	1.13561e+09	1.22465e+09	4.63349e+08	1.11846e+09	1.38245e+09	59.1919	17	3000000000	1500000000	730000000	700000000	690000000	850000000	1400000000	170000000	600000000	63.8384	6	2500000000	3000000000	4100000000	3400000000	5500000000	2600000000	14000000000	1200000000	1100000000	47.2727	13	630000000	760000000	1400000000	5700000000	53.1313	15	400000000	1900000000	1100000000	400000000
P04217-2	Isoform 2 of Alpha-1B-glycoprotein OS=Homo sapiens GN=A1BG																										68.9008	1					53000000
P04220	Ig mu heavy chain disease protein OS=Homo sapiens PE=1 SV=1																										32.7366	1							600000000
P04222	HLA class I histocompatibility antigen, Cw-3 alpha chain OS=Homo sapiens GN=HLA-C PE=1 SV=2	11.2022	2	2.37244e+07		2.06961e+07			3.82514	1		1.84467e+07
P04229	HLA class II histocompatibility antigen, DRB1-1 beta chain OS=Homo sapiens GN=HLA-DRB1 PE=1 SV=2	3.38346	1	2.88901e+07					8.27068	2	44841452	1.64833e+07																																14.6617	3	41000000
P04233	HLA class II histocompatibility antigen gamma chain OS=Homo sapiens GN=CD74 PE=1 SV=3
P04259	Keratin, type II cytoskeletal 6B OS=Homo sapiens GN=KRT6B PE=1 SV=5								29.078	1			1.58599e+08			15.4255	1							17000000
P04264	Keratin, type II cytoskeletal 1 OS=Homo sapiens GN=KRT1 PE=1 SV=6	47.6708	26	4.71596e+08	366834537	3.43234e+08	6.5738e+08	1.67718e+08	34.0062	17	2.57487e+08	1.9201e+08	6.11094e+08	2.5205e+08	2.89991e+08	47.3602	25	380000000	150000000	270000000	230000000	180000000	320000000	220000000	200000000	140000000	51.8634	31	290000000	400000000	450000000	650000000	490000000	400000000	1100000000	930000000	310000000	33.5404	16	74000000	82000000	280000000		40.9938	23	470000000	540000000	360000000	40000000
P04275	von Willebrand factor OS=Homo sapiens GN=VWF PE=1 SV=4								0.426591	1																	12.0156	22		35000000	15000000	28000000	25000000	13000000	140000000			1.99076	4	5800000	90000000			0.746534	2
P04278	Sex hormone-binding globulin OS=Homo sapiens GN=SHBG PE=1 SV=2	10.199	2				4.50641e+07									5.97015	1	21000000
P04350	Tubulin beta-4A chain OS=Homo sapiens GN=TUBB4A PE=1 SV=2																																											47.7477	2	160000000
P04406	Glyceraldehyde-3-phosphate dehydrogenase OS=Homo sapiens GN=GAPDH PE=1 SV=3	57.3134	14	8.66686e+07	7.40306e+06	2.96701e+09	5.53097e+08	4.13124e+08	40.2985	8	5.50296e+08		1.79149e+08	1.11444e+08	3.07021e+08	64.4776	14	1100000000	260000000	830000000	2800000000	660000000	51000000	240000000	730000000	140000000	65.6716	14	800000000	370000000	400000000	550000000	1000000000	390000000	260000000		980000000	80.8955	2	280000000	18000000	65000000		40.2985	9	320000000	180000000	160000000	110000000
P04406-2	Isoform 2 of Glyceraldehyde-3-phosphate dehydrogenase OS=Homo sapiens GN=GAPDH																																					84.3003	1	30000000		26000000
P04424	Argininosuccinate lyase OS=Homo sapiens GN=ASL PE=1 SV=4																																					3.01724	1	5600000			5400000000
P04430	Ig kappa chain V-I region BAN OS=Homo sapiens PE=1 SV=1
P04433	Ig kappa chain V-III region VG (Fragment) OS=Homo sapiens PE=1 SV=1															7.82609	1									23000000	7.82609	1		110000000							120000000
P04434	Ig kappa chain V-III region VH (Fragment) OS=Homo sapiens PE=4 SV=1
P04438	Ig heavy chain V-II region SESS OS=Homo sapiens PE=2 SV=1
P04626	Receptor tyrosine-protein kinase erbB-2 OS=Homo sapiens GN=ERBB2 PE=1 SV=1																										2.15139	1
P04628	Proto-oncogene Wnt-1 OS=Homo sapiens GN=WNT1 PE=1 SV=1																										5.67568	1
P04632	Calpain small subunit 1 OS=Homo sapiens GN=CAPNS1 PE=1 SV=1	8.95522	3			2.16296e+08	4.03375e+07	3.95306e+07	17.9104	5	3.53653e+08	1.96148e+08	6.5462e+07		1.85011e+08	41.4179	7	110000000	68000000	120000000	210000000	59000000	140000000	170000000			41.791	8	330000000	210000000	70000000	66000000	91000000	140000000	11000000	12000000	180000000	24.6269	5	130000000	110000000	170000000	4500000000	41.4179	7	99000000		130000000	38000000
P04637	Cellular tumor antigen p53 OS=Homo sapiens GN=TP53 PE=1 SV=4
P04745	Alpha-amylase 1 OS=Homo sapiens GN=AMY1A PE=1 SV=2	81.2133	39	2.31555e+08	3.56423e+08	6.92084e+10	3.6518e+10	3.37288e+08	12.9159	5	31529337	4.0548e+07			2.25021e+07	68.6888	26	3900000000	5800000000	1200000000	280000000	590000000	240000000	310000000	240000000	28000000	64.9706	23	490000000	610000000	960000000	2500000000	750000000	3000000000	95000000	91000000	1800000000	67.7104	24	1100000000	3500000000	2100000000	4100000000	81.0176	40	3100000000	21000000000	38000000000	52000000000
P04792	Heat shock protein beta-1 OS=Homo sapiens GN=HSPB1 PE=1 SV=2															7.80488	1	88000000									28.2927	5				35000000	24000000	82000000	39000000		62000000							13.6585	3	190000000
P04839	Cytochrome b-245 heavy chain OS=Homo sapiens GN=CYBB PE=1 SV=2															4.21053	3						26000000		15000000		9.64912	3		66000000			35000000	50000000
P04843	Dolichyl-diphosphooligosaccharide--protein glycosyltransferase subunit 1 OS=Homo sapiens GN=RPN1 PE=1 SV=1
P04899-4	Isoform sGi2 of Guanine nucleotide-binding protein G(i) subunit alpha-2 OS=Homo sapiens GN=GNAI2	10.6557	3			9.77346e+07	46787486	1.49517e+07	11.7486	3		4.9435e+07		3.5279e+07	4.76264e+07	28.6885	5	44000000	20000000	15000000	200000000	60000000	37000000	74000000			28.6885	5	67000000	73000000	60000000	77000000	44000000	91000000				25.1366	8	57000000	29000000	23000000		24.5902	5	82000000		37000000
P04899-6	Isoform 6 of Guanine nucleotide-binding protein G(i) subunit alpha-2 OS=Homo sapiens GN=GNAI2
P04908	Histone H2A type 1-B/E OS=Homo sapiens GN=HIST1H2AB PE=1 SV=2
P05023	Sodium/potassium-transporting ATPase subunit alpha-1 OS=Homo sapiens GN=ATP1A1 PE=1 SV=1																																											2.93255	3	41000000
P05026	Sodium/potassium-transporting ATPase subunit beta-1 OS=Homo sapiens GN=ATP1B1 PE=1 SV=1																																											4.62046	1	120000000
P05062	Fructose-bisphosphate aldolase B OS=Homo sapiens GN=ALDOB PE=1 SV=2	3.57143	1	6.83473e+07
P05067	Amyloid beta A4 protein OS=Homo sapiens GN=APP PE=1 SV=3	1.16883	1			32262898			1.16883	1			15483884			4.02597	3	25000000	12000000	21000000		34000000					2.85714	2						33000000				1.16883	1	8300000			1300000000
P05089	Arginase-1 OS=Homo sapiens GN=ARG1 PE=1 SV=2	43.4783	11			434865126	3.77733e+08	4.89553e+07								56.5217	17	190000000	23000000	50000000	1400000000	1200000000	610000000	1100000000	330000000		46.5839	12	360000000	470000000	330000000	130000000	390000000	120000000				59.0062	16	310000000	700000000	900000000	1000000000	49.3789	13		260000000		33000000
P05089-2	Isoform 2 of Arginase-1 OS=Homo sapiens GN=ARG1								18.1818	5	3.30662e+08	3.23347e+08	1.38249e+08	3.12137e+08	166750008
P05090	Apolipoprotein D OS=Homo sapiens GN=APOD PE=1 SV=1	16.9312	3	37178294	1.40691e+07											9.52381	2	37000000	20000000				16000000				23.8095	6			91000000		39000000		690000000			3.7037	1		32000000	19000000	400000000	15.3439	3	57000000	180000000	28000000
P05091	Aldehyde dehydrogenase, mitochondrial OS=Homo sapiens GN=ALDH2 PE=1 SV=2																																											13.9265	4	130000000
P05107	Integrin beta-2 OS=Homo sapiens GN=ITGB2 PE=1 SV=2	6.63199	5			4.68386e+07	2.88347e+07	1.08933e+07	21.3264	15	1.00767e+08	1.66066e+08	5.9219e+07	3.66217e+07	1.567e+08	34.0702	20		27000000	9400000	170000000	53000000	170000000	120000000	120000000		27.9584	17	33000000	170000000	110000000	59000000	32000000	32000000				33.9402	20	66000000	170000000	130000000		17.8153	11		63000000	52000000	33000000
P05109	Protein S100-A8 OS=Homo sapiens GN=S100A8 PE=1 SV=1	68.8172	13	1.69179e+08	2.51957e+08	3.25639e+10	4.3742e+09	1.2178e+09	91.3978	16	1.04681e+10	1.72061e+10	3.98967e+10	3.42613e+10	5.61984e+10	100	20	9100000000	5700000000	9800000000	83000000000	72000000000	42000000000	66000000000	77000000000	660000000	91.3978	17	18000000000	36000000000	3900000000	6100000000	5300000000	6400000000	660000000	1100000000	11000000000	68.8172	15	8000000000	46000000000	22000000000		91.3978	16	1300000000	36000000000	25000000000	670000000
P05114	Non-histone chromosomal protein HMG-14 OS=Homo sapiens GN=HMGN1 PE=1 SV=3								27	2			1.84936e+07			40	5	2700000		3900000	96000000	150000000	36000000	130000000		18000000	16	1	35000000					35000000		11000000	70000000	27	5	49000000	15000000	15000000		27	2	38000000	44000000
P05120	Plasminogen activator inhibitor 2 OS=Homo sapiens GN=SERPINB2 PE=1 SV=2	15.4217	4			6.55935e+07	29434819	15632424								2.40964	1			20000000	34000000						6.0241	2			48000000	17000000		7000000				2.40964	1	12000000		31000000
P05121	Plasminogen activator inhibitor 1 OS=Homo sapiens GN=SERPINE1 PE=1 SV=1
P05155-3	Isoform 3 of Plasma protease C1 inhibitor OS=Homo sapiens GN=SERPING1	40.9901	20	1253959462	9.44792e+08	479130585	3.28548e+09	1.97627e+08	31.2871	14	2.81088e+08	6.63284e+08	2.02612e+08	5.34729e+08	4.01496e+08	35.0495	18	3800000000	2200000000	980000000	460000000	250000000	260000000	370000000	280000000	900000000	42.3762	23	490000000	370000000	910000000	2800000000	2200000000	3700000000	2900000000	680000000	2600000000	34.0594	16	71000000	500000000	490000000	80000000	35.4455	19	3400000000	770000000	400000000	190000000
P05156	Complement factor I OS=Homo sapiens GN=CFI PE=1 SV=2	39.2796	18	1.98703e+08	1.94785e+08	2.78845e+08	5.27625e+08	3.86585e+07	17.4957	7	137239247	2.28182e+08	2.59159e+08	2.72932e+08	4.49029e+08	39.6226	19	500000000	470000000	340000000	210000000	170000000	120000000	270000000	120000000	190000000	48.542	29	480000000	520000000	550000000	1000000000	1100000000	1300000000	3900000000	160000000	730000000	28.4734	12	140000000	98000000	260000000	80000000	32.4185	13	460000000	82000000	130000000	28000000
P05160	Coagulation factor XIII B chain OS=Homo sapiens GN=F13B PE=1 SV=3																										3.63086	1							23000000
P05161	Ubiquitin-like protein ISG15 OS=Homo sapiens GN=ISG15 PE=1 SV=5
P05164-3	Isoform H7 of Myeloperoxidase OS=Homo sapiens GN=MPO	33.3333	21	1.88699e+07	1.72033e+08	1.56246e+08	7.50922e+07	5.99624e+08	38.2239	27	6.19469e+08	2.858e+09	3540131194	2389074901	1323548635	32.5611	23	280000000	680000000	170000000	120000000	17000000	100000000		100000000	38000000	47.4903	33	240000000	370000000	3700000000	96000000	880000000	210000000	61000000	84000000	510000000	41.9562	33	110000000	2800000000	4900000000	86000000	38.7387	27	260000000	1500000000	420000000	290000000
P05165	Propionyl-CoA carboxylase alpha chain, mitochondrial OS=Homo sapiens GN=PCCA PE=1 SV=4
P05186	Alkaline phosphatase, tissue-nonspecific isozyme OS=Homo sapiens GN=ALPL PE=1 SV=4	10.4962	4		1.46551e+07		3.32758e+07	2.36287e+07	11.8321	5		6.61245e+07	5.444e+07	5.82914e+07	4.8358e+07	29.5802	11	92000000	34000000	94000000	66000000	61000000	69000000	110000000	71000000		10.1145	5		37000000	41000000	120000000	21000000	83000000				10.4962	5		34000000	87000000	1000000000	20.229	6	190000000		31000000	11000000
P05198	Eukaryotic translation initiation factor 2 subunit 1 OS=Homo sapiens GN=EIF2S1 PE=1 SV=3	11.746	2			2.50543e+07			11.746	2			37584270	5.05281e+06		15.2381	2				47000000	49000000	41000000	52000000	53000000		11.746	2	9800000	23000000								10.1587	2	7400000	23000000		500000000
P05204	Non-histone chromosomal protein HMG-17 OS=Homo sapiens GN=HMGN2 PE=1 SV=3	16.6667	1	6.95143e+06	1.04358e+07		2.48481e+08		26.6667	3	1.74853e+06					51.1111	4	8200000	2700000			10000000		1700000			51.1111	4		2700000		1100000		5300000				13.3333	1					30	2	55000000			1400000
P05230	Fibroblast growth factor 1 OS=Homo sapiens GN=FGF1 PE=1 SV=1															7.74194	1
P05362	Intercellular adhesion molecule 1 OS=Homo sapiens GN=ICAM1 PE=1 SV=2	11.6541	4			9.42832e+07	8.32998e+07	1.91253e+07	1.8797	1						5.26316	2	15000000		15000000							23.3083	9	59000000			190000000	64000000	200000000	60000000		140000000							23.6842	9	350000000
P05386	60S acidic ribosomal protein P1 OS=Homo sapiens GN=RPLP1 PE=1 SV=1
P05387	60S acidic ribosomal protein P2 OS=Homo sapiens GN=RPLP2 PE=1 SV=1	24.3478	2			2.0072e+08		6.11356e+07	13.913	1					8.16019e+07	24.3478	2	71000000				95000000					24.3478	2	190000000					100000000										39.1304	3	290000000
P05413	Fatty acid-binding protein, heart OS=Homo sapiens GN=FABP3 PE=1 SV=4
P05452	Tetranectin OS=Homo sapiens GN=CLEC3B PE=1 SV=3	46.0396	6	2.4494e+08	8.75667e+07		1.30619e+08									25.7426	5	210000000	68000000	21000000						49000000	41.5842	8	140000000			110000000	130000000	25000000	440000000		42000000							16.3366	2	300000000
P05455	Lupus La protein OS=Homo sapiens GN=SSB PE=1 SV=2	3.92157	1			40158037	24444449									5.63725	2	25000000																										21.5686	7	230000000
P05543	Thyroxine-binding globulin OS=Homo sapiens GN=SERPINA7 PE=1 SV=2	36.3855	10	1.98451e+08	7.42598e+07	4.90322e+07	3.82111e+08		10.1205	3	3.63893e+07	10668170			32399864	19.5181	7	220000000	88000000	63000000						34000000	45.5422	14	9900000	15000000	17000000	300000000	340000000	170000000	1600000000	99000000	150000000	2.40964	1		15000000	19000000		7.95181	2	100000000	17000000
P05546	Heparin cofactor 2 OS=Homo sapiens GN=SERPIND1 PE=1 SV=3	26.0521	11	1.42904e+08	7.76374e+07	2.62952e+07	6.94379e+07		11.2224	5		7.07042e+06		2.89484e+07	5.7967e+07	26.8537	12	270000000	130000000	18000000	15000000					120000000	49.8998	22	37000000		16000000	250000000	320000000	300000000	1700000000	98000000	130000000							3.20641	2
P05556-3	Isoform 3 of Integrin beta-1 OS=Homo sapiens GN=ITGB1																																											3.15152	1			460000
P05783	Keratin, type I cytoskeletal 18 OS=Homo sapiens GN=KRT18 PE=1 SV=2															4.65116	1	22000000									13.9535	3	110000000								50000000							16.5116	4	100000000
P05787-2	Isoform 2 of Keratin, type II cytoskeletal 8 OS=Homo sapiens GN=KRT8	11.9374	1						14.4814	5	8.56348e+07			8.39696e+07	6.47465e+07	20.9393	7	320000000	71000000	150000000						200000000	46.771	21	1400000000		100000000	260000000	200000000	360000000	83000000		330000000							39.3346	15	1300000000
P06132	Uroporphyrinogen decarboxylase OS=Homo sapiens GN=UROD PE=1 SV=2															3.81471	1							13000000														1.63488	1	3600000
P06239-3	Isoform 3 of Tyrosine-protein kinase Lck OS=Homo sapiens GN=LCK	4.26716	1		1.31162e+07
P06276	Cholinesterase OS=Homo sapiens GN=BCHE PE=1 SV=1	1.66113	1		8.046e+06				3.48837	2		2.07779e+07				3.32226	1	58000000	18000000								18.6047	9		54000000	94000000	44000000		45000000	150000000			1.66113	1		170000000		480000000	1.66113	1		33000000
P06280	Alpha-galactosidase A OS=Homo sapiens GN=GLA PE=1 SV=1
P06310	Ig kappa chain V-II region RPMI 6410 OS=Homo sapiens PE=4 SV=1	9.77444	1	98730339	6.09244e+07											9.77444	1		260000000	220000000	13000000		150000000				9.77444	1	330000000			250000000	250000000	530000000	260000000		440000000							9.77444	1		98000000
P06313	Ig kappa chain V-IV region JI OS=Homo sapiens PE=4 SV=1																										9.02256	1							23000000
P06314	Ig kappa chain V-IV region B17 OS=Homo sapiens PE=2 SV=1
P06396	Gelsolin OS=Homo sapiens GN=GSN PE=1 SV=1	53.0691	1	8.68793e+07	38008085		124553664	3.10033e+07	37.2123	1	692214162					49.6164	1	440000000		210000000		600000000					52.3018	1	2000000000	360000000		430000000	520000000	1600000000	580000000		330000000	45.9079	1	130000000				51.9182	1	730000000
P06396-2	Isoform 2 of Gelsolin OS=Homo sapiens GN=GSN	55.5404	1			477794252	326159992		38.5773	1		2504419204	948225603	1062534540		51.8468	1		600000000	660000000	2400000000	6500000	3900000000	1400000000	2900000000		54.7196	1		2500000000		1100000000		1000000000				47.8796	1			1500000000	150000000	54.3092	1			880000000	280000000
P06454	Prothymosin alpha OS=Homo sapiens GN=PTMA PE=1 SV=2	11.7117	1	3.03388e+07	1.91069e+07	3.2571e+07	1.06596e+07		13.5135	3	7.58379e+07	195156011		122687934	7.546e+07	22.5225	4	97000000	5100000	24000000	170000000	250000000	350000000	24000000		48000000	13.5135	3	220000000	220000000	420000000	14000000	5700000	76000000	4400000	24000000	60000000	11.7117	1	35000000	400000000	290000000		13.5135	3	120000000	1000000000		18000000
P06576	ATP synthase subunit beta, mitochondrial OS=Homo sapiens GN=ATP5B PE=1 SV=3																																											2.83554	1
P06681	Complement C2 OS=Homo sapiens GN=C2 PE=1 SV=2	28.5904	18	1.05807e+08	5.55617e+07	1.76611e+08	4.92204e+08	4.43239e+07	11.9681	6	90847229	1.12738e+08	3.34742e+07	9.48521e+07	1.26773e+08	27.6596	16	260000000	400000000	390000000	24000000		15000000	69000000		93000000	32.1809	21	77000000	61000000	200000000	390000000	180000000	240000000	700000000	46000000	100000000	14.2287	8	51000000	34000000	120000000	76000000	18.484	10	85000000	63000000	54000000	21000000
P06702	Protein S100-A9 OS=Homo sapiens GN=S100A9 PE=1 SV=1	67.5439	10	3.46e+08	6.33677e+08	2.80376e+10	4.58658e+09	1.32231e+09	77.193	13	5.67653e+09	1.02578e+10	5.96628e+10	5.66113e+10	4.98888e+10	88.5965	16	11000000000	3300000000	8400000000	69000000000	110000000000	74000000000	95000000000	150000000000	2800000000	88.5965	14	13000000000	41000000000	7300000000	4900000000	6400000000	3300000000	780000000	5300000000	16000000000	88.5965	14	9700000000	69000000000	61000000000		85.9649	13	2100000000	22000000000	23000000000	350000000
P06703	Protein S100-A6 OS=Homo sapiens GN=S100A6 PE=1 SV=1	57.7778	5	2.79661e+08	2.38965e+08	3199046827	1.44616e+09	4.62139e+08	57.7778	4	3.53899e+09	6058625493	8.26375e+08	9.81948e+08	9.04255e+08	57.7778	5	2200000000	290000000	1500000000	11000000000	670000000	2300000000	2200000000	11000000000	2900000000	57.7778	6	5400000000	4100000000	2100000000	2700000000	1100000000	2300000000	1100000000	1400000000	3600000000	71.1111	6	1100000000	1300000000	2200000000		55.5556	4	2000000000	460000000	1600000000	390000000
P06727	Apolipoprotein A-IV OS=Homo sapiens GN=APOA4 PE=1 SV=3	62.8788	27	8.94916e+08	2.78136e+08	6.95144e+07	2.72334e+08		14.6465	5					110107773	23.9899	8	110000000		38000000	37000000					73000000	58.3333	25	44000000			48000000	56000000	54000000	1000000000	46000000	120000000	2.77778	1				1500000000	23.2323	7	120000000	28000000
P06730-2	Isoform 2 of Eukaryotic translation initiation factor 4E OS=Homo sapiens GN=EIF4E															7.25806	2				43000000
P06731	Carcinoembryonic antigen-related cell adhesion molecule 5 OS=Homo sapiens GN=CEACAM5 PE=1 SV=3	4.5584	2	1.69641e+07	39956319		8.95748e+07		3.1339	1		2.35704e+08	64081915	5.38266e+07	6.54953e+07	8.11966	2	140000000	200000000				3100000				3.1339	1		66000000	150000000		76000000					5.12821	1		130000000	170000000	370000000	9.82906	4	100000000	140000000		70000000
P06733	Alpha-enolase OS=Homo sapiens GN=ENO1 PE=1 SV=2	73.0415	10	2.73242e+08	2.23095e+08	4.31519e+09	2.13012e+09	6.70877e+08	56.9124	23	1.55371e+09	1.43389e+09	1.43597e+09	4.2585e+09	3.15422e+09	69.5853	29	4700000000	1100000000	5000000000	4200000000	3000000000	1900000000	2900000000	2000000000	670000000	73.2719	9	950000000	370000000	210000000	1500000000	1300000000	1000000000	50000000	170000000	540000000	75.3456	10	3100000000	2200000000	660000000	4600000000	65.6682	6	740000000	290000000	91000000	25000000
P06733-2	Isoform MBP-1 of Alpha-enolase OS=Homo sapiens GN=ENO1	74.1935	1				128742316																				75.6598	2		16000000				240000000				77.1261	1			470000000		65.9824	1
P06737	Glycogen phosphorylase, liver form OS=Homo sapiens GN=PYGL PE=1 SV=4	19.4805	14			255502083		1.78485e+07	10.9799	7	5.90088e+07		1.19105e+08	8.76647e+07		29.5159	21	130000000	4500000	52000000				190000000	64000000		10.5077	8	74000000			32000000	48000000	32000000			65000000	16.7651	12	87000000	15000000	110000000		3.77804	3
P06744	Glucose-6-phosphate isomerase OS=Homo sapiens GN=GPI PE=1 SV=4	67.0251	30	2.52139e+08	4.65632e+08	5.47848e+09	5.1804e+09	5.64597e+08	48.9247	20	3.62172e+09	3.96748e+09	3.56344e+09	4.08719e+09	2.8303e+09	63.4409	31	3500000000	920000000	3800000000	10000000000	14000000000	7000000000	11000000000	11000000000	310000000	69.3548	33	4900000000	4600000000	3100000000	2500000000	3500000000	2300000000	190000000	140000000	1900000000	66.4875	35	4600000000	7500000000	5200000000	160000000	57.7061	25	760000000	4700000000	3900000000	210000000
P06744-2	Isoform 2 of Glucose-6-phosphate isomerase OS=Homo sapiens GN=GPI
P06748	Nucleophosmin OS=Homo sapiens GN=NPM1 PE=1 SV=2	9.18367	2	5.56118e+07		2.30509e+08			11.9048	3	1.45479e+08	3.81494e+08	535618850	1.09308e+08	3.12548e+08	19.0476	4	140000000	120000000	69000000	210000000	220000000				120000000	41.1565	7	130000000	270000000	320000000	180000000	200000000	130000000		160000000	96000000	11.5646	2	26000000	220000000	500000000		38.4354	6	220000000	130000000	59000000	49000000
P06753-2	Isoform 2 of Tropomyosin alpha-3 chain OS=Homo sapiens GN=TPM3	47.1774	10	1.29548e+08	2.51021e+07	8.34388e+08	3.49028e+08	1.43351e+08	43.1452	1		2.73543e+07			88389006	50	11	500000000	240000000	900000000	1600000000	310000000		250000000	460000000	150000000	60.4839	15	910000000	300000000	540000000	580000000	580000000	760000000	73000000	170000000	660000000	22.1774	4	150000000		240000000		46.7742	9	340000000	420000000	110000000	140000000
P06753-5	Isoform 5 of Tropomyosin alpha-3 chain OS=Homo sapiens GN=TPM3								43.9516	1	9.71238e+07
P06850	Corticoliberin OS=Homo sapiens GN=CRH PE=1 SV=1															10.2041	1
P06865	Beta-hexosaminidase subunit alpha OS=Homo sapiens GN=HEXA PE=1 SV=2	9.82987	5			84852478	3.39304e+07	2.03336e+07	14.9338	7	144965456	9.79769e+07	7.00567e+07	4.52584e+07		18.3365	9	73000000		120000000	190000000	170000000	90000000	110000000	90000000		31.758	13	53000000	100000000	110000000	41000000	62000000	71000000			86000000	18.5255	9	23000000	100000000	90000000	530000000	13.9887	6	54000000	77000000	15000000
P06870	Kallikrein-1 OS=Homo sapiens GN=KLK1 PE=1 SV=2															4.96183	1		230000000																									16.0305	3		430000000		330000000
P06899	Histone H2B type 1-J OS=Homo sapiens GN=HIST1H2BJ PE=1 SV=3
P07099	Epoxide hydrolase 1 OS=Homo sapiens GN=EPHX1 PE=1 SV=1																																											2.1978	1	55000000
P07108-5	Isoform 5 of Acyl-CoA-binding protein OS=Homo sapiens GN=DBI	37.8378	5	105283425	100807287	7.71955e+08	6.3742e+08	88523987	37.8378	5	5.20412e+08	2.38691e+08	4.25519e+08	5.61339e+08	443298997	41.2162	7	570000000	250000000	260000000	1100000000	870000000	500000000	1000000000	77000000		40.5405	6	660000000	680000000	470000000	300000000	420000000	370000000	5800000			38.5135	6	250000000	380000000	430000000		37.8378	5	320000000	330000000	240000000	170000000
P07148	Fatty acid-binding protein, liver OS=Homo sapiens GN=FABP1 PE=1 SV=1	22.0472	3	1.55144e+08	2.20524e+07
P07195	L-lactate dehydrogenase B chain OS=Homo sapiens GN=LDHB PE=1 SV=2	29.0419	8	2.78873e+08	6.70587e+07	5.09686e+08	253600267	1.77198e+08	23.9521	5		3.88507e+07	144172392	6.18959e+08	2.63867e+08	34.7305	10	160000000	11000000	300000000	290000000	360000000	82000000	330000000		62000000	34.7305	11	770000000	89000000	85000000	210000000	190000000	200000000	40000000	37000000	120000000	35.3293	11	370000000	200000000	620000000		29.9401	7	590000000
P07197	Neurofilament medium polypeptide OS=Homo sapiens GN=NEFM PE=1 SV=3															1.74672	1						4200000000	750000000			1.74672	1	1200000000
P07203	Glutathione peroxidase 1 OS=Homo sapiens GN=GPX1 PE=1 SV=4	4.4335	1																																			8.37438	1	18000000
P07225	Vitamin K-dependent protein S OS=Homo sapiens GN=PROS1 PE=1 SV=1																										32.9882	17			55000000	99000000	42000000	150000000	460000000		6400000							11.9822	5	54000000
P07237	Protein disulfide-isomerase OS=Homo sapiens GN=P4HB PE=1 SV=3	48.2283	20	14373681	1.54873e+07	5.90152e+08	2.38361e+08	113306523	32.874	14	7.04083e+08	3.6688e+08	7.538e+07	5.35739e+07	2.26845e+08	45.6693	20	200000000	99000000	260000000	410000000	410000000	860000000	420000000	590000000	78000000	55.5118	23	500000000	260000000	360000000	300000000	210000000	280000000	130000000	37000000	150000000	17.126	9	170000000	250000000	260000000		42.3228	18	360000000	420000000	430000000	60000000
P07305	Histone H1.0 OS=Homo sapiens GN=H1F0 PE=1 SV=3	4.12371	1			3.0031e+07	46650014																				4.12371	1					31000000
P07311	Acylphosphatase-1 OS=Homo sapiens GN=ACYP1 PE=1 SV=2	22.2222	2			6.42025e+07	34024050		12.1212	1	98940185					22.2222	2	64000000			69000000			77000000			19.1919	2			17000000	4100000	32000000					7.07071	1	5800000			1600000000	30.303	3	56000000
P07332	Tyrosine-protein kinase Fes/Fps OS=Homo sapiens GN=FES PE=1 SV=3
P07339	Cathepsin D OS=Homo sapiens GN=CTSD PE=1 SV=1	49.0291	15	1.5588e+08	1.74026e+08	3.66757e+08	4.0623e+08	7.08878e+07	29.8544	9	1.47282e+08	2.25105e+08	1.18895e+08	1.2082e+08	1.90183e+08	44.4175	16	430000000	280000000	620000000	190000000	270000000	170000000	220000000	190000000		44.1748	15	750000000	270000000	350000000	360000000	380000000	430000000			180000000	39.8058	14	220000000	160000000	280000000	110000000	43.2039	15	2300000000	220000000	230000000	56000000
P07355-2	Isoform 2 of Annexin A2 OS=Homo sapiens GN=ANXA2	12.605	3	4.57531e+07	2.95911e+07				21.0084	8	2.94067e+08	1.24928e+08	4.70494e+07		8.02885e+07	43.4174	18	180000000	210000000	66000000	76000000	130000000	420000000	100000000	180000000		47.8992	17	290000000	150000000	260000000	150000000	140000000	260000000	77000000	77000000	200000000	30.2521	10	46000000	41000000	64000000		57.423	20	3100000000	150000000	110000000	66000000
P07357	Complement component C8 alpha chain OS=Homo sapiens GN=C8A PE=1 SV=2	33.0479	14	1.6922e+08	1.13478e+08	6.70771e+07	289456280	4.34508e+07	16.2671	6	1.3522e+08	1.05978e+08	9.35406e+07	2.48899e+08	2.06119e+08	23.9726	10	420000000	200000000	110000000	63000000	42000000	51000000	57000000		53000000	42.8082	23	160000000	150000000	300000000	250000000	390000000	210000000	1700000000	88000000	86000000	15.411	7	19000000	45000000	150000000	580000000	19.5205	7	40000000	160000000	16000000	18000000
P07358	Complement component C8 beta chain OS=Homo sapiens GN=C8B PE=1 SV=3	26.9036	12	8.51726e+07	3.03324e+07		9.0473e+07		3.21489	1				23152748		23.6887	12	130000000	29000000	29000000						11000000	59.3909	29	95000000			120000000	54000000	69000000	660000000	9100000		3.38409	2			19000000	1400000000	3.38409	2	13000000
P07359	Platelet glycoprotein Ib alpha chain OS=Homo sapiens GN=GP1BA PE=1 SV=2																										6.74847	3							47000000
P07360	Complement component C8 gamma chain OS=Homo sapiens GN=C8G PE=1 SV=3	32.6733	5	1.80191e+08	5.70732e+07	93314590	3.4034e+08	4.76056e+07	16.3366	3	1.05831e+08	2.18523e+08	1.25748e+08	1.74691e+08	130635829	16.3366	3	430000000	190000000	89000000	56000000	45000000		79000000			65.8416	11	140000000	180000000	360000000	200000000	440000000	160000000	1300000000		100000000	24.2574	4	75000000	130000000	170000000		16.3366	3	120000000	130000000	170000000	22000000
P07384	Calpain-1 catalytic subunit OS=Homo sapiens GN=CAPN1 PE=1 SV=1	18.9076	11		2.36145e+07	2.15199e+08	62174769	2.47328e+07	27.451	17	3.40246e+08	7.97934e+07	6.86598e+07	1.10503e+08	5.54884e+07	39.0756	27	120000000	40000000	140000000	740000000	390000000	510000000	380000000	760000000		29.8319	20	270000000	260000000	210000000	120000000	110000000	130000000	13000000	77000000	150000000	26.8908	17	220000000	200000000	160000000	560000000	24.7899	14	67000000	170000000	86000000	38000000
P07437	Tubulin beta chain OS=Homo sapiens GN=TUBB PE=1 SV=2															34.2342	1	51000000									40.0901	1				30000000		45000000										48.8739	1	110000000
P07451	Carbonic anhydrase 3 OS=Homo sapiens GN=CA3 PE=1 SV=3	9.23077	2	8.49478e+07																							3.46154	1			23000000		49000000
P07478	Trypsin-2 OS=Homo sapiens GN=PRSS2 PE=1 SV=1	12.1457	2				1.44124e+08
P07602	Prosaposin OS=Homo sapiens GN=PSAP PE=1 SV=2								24.6183	10	4.12954e+08	2.12029e+08	2.36258e+08	1.37564e+08	3.31736e+08
P07602-3	Isoform Sap-mu-9 of Prosaposin OS=Homo sapiens GN=PSAP	19.5446	10	1.2571e+08	2.79512e+07	8.81057e+07	1.05545e+08	5.28187e+07								19.3548	9	120000000	66000000	180000000	180000000	320000000	240000000	140000000			19.5446	10	190000000	180000000	80000000	120000000	130000000	82000000			91000000	16.6983	8	90000000	60000000	140000000		17.2676	8	130000000	160000000	42000000	20000000
P07686	Beta-hexosaminidase subunit beta OS=Homo sapiens GN=HEXB PE=1 SV=3	22.3022	12		12986776	3.51106e+08	1.23905e+08	6.25743e+07	22.482	9	1.67975e+08	1.12449e+08	1.13693e+08	1.19986e+08	1.06425e+08	30.3957	13	170000000	92000000	140000000	340000000	210000000	210000000	230000000	92000000		29.1367	13	110000000	360000000	180000000	64000000	100000000	170000000			100000000	23.9209	10	38000000	140000000	190000000	110000000	22.6619	10	110000000	160000000	15000000	25000000
P07711	Cathepsin L1 OS=Homo sapiens GN=CTSL PE=1 SV=2	10.2102	3		1.00011e+07	5.12825e+07	8.77907e+07	1.07966e+07	4.2042	1	223525618		1.7476e+07	27786070		7.80781	2	170000000	61000000	52000000	23000000	28000000		29000000			7.80781	2	99000000	21000000	66000000	57000000	46000000	95000000										7.80781	2	130000000
P07737	Profilin-1 OS=Homo sapiens GN=PFN1 PE=1 SV=2	67.8571	13	5.9554e+08	1.04486e+09	2.37968e+10	1.48181e+10	3.27865e+09	73.5714	12	1.73196e+10	1.08728e+10	10570209712	1.45331e+10	7.3234e+09	94.2857	17	6700000000	2600000000	6700000000	43000000000	40000000000	18000000000	33000000000	32000000000	2300000000	75	16	13000000000	18000000000	6600000000	6100000000	9900000000	4900000000	370000000	710000000	5900000000	73.5714	12	10000000000	11000000000	12000000000		74.2857	14	3400000000	20000000000	7100000000	1600000000
P07738	Bisphosphoglycerate mutase OS=Homo sapiens GN=BPGM PE=1 SV=2	30.1158	5	1.93392e+08	1.46596e+08											4.6332	1									330000000	24.7104	5	59000000				120000000			180000000	83000000	3.0888	1	8200000			560000000	13.5135	3	120000000
P07814	Bifunctional glutamate/proline--tRNA ligase OS=Homo sapiens GN=EPRS PE=1 SV=5	2.71164	2			2.01369e+07	5002321	1.70365e+07	1.19048	1	6.60009e+07	4.17141e+07			7.67518e+07	1.98413	2	14000000		17000000	37000000	36000000			73000000		1.19048	1	59000000		36000000	25000000	13000000			3400000		1.19048	1	11000000			1400000000	1.98413	2		28000000	8000000
P07858	Cathepsin B OS=Homo sapiens GN=CTSB PE=1 SV=3	42.7729	13	9.22719e+07	1.19276e+08	1.56785e+08	3.7535e+08	7.5783e+07	32.1534	9	1.36526e+08	3.60035e+08	6.0307e+07	6.62287e+07	2.29718e+07	46.6077	17	540000000	300000000	380000000	120000000	460000000	310000000	250000000	100000000		41.2979	14	230000000	300000000	380000000	420000000	140000000	730000000		19000000	67000000	34.2183	10	110000000	60000000	260000000	79000000	37.1681	9	340000000	64000000	140000000	27000000
P07900-2	Isoform 2 of Heat shock protein HSP 90-alpha OS=Homo sapiens GN=HSP90AA1	19.0867	8	1.02928e+08	2.26506e+07	4.58492e+08		114302193	22.9508	9	5.5351e+08	3.16116e+08	4.43173e+08	3.92186e+08	3.15344e+08	33.3724	17	570000000	120000000	200000000	970000000	1000000000	690000000	580000000	960000000	230000000	37.1194	17	990000000	170000000	300000000	670000000	550000000	1300000000	140000000	37000000	550000000	20.8431	10	220000000	350000000	470000000	69000000	42.2717	19	1100000000	260000000	440000000	110000000
P07902	Galactose-1-phosphate uridylyltransferase OS=Homo sapiens GN=GALT PE=1 SV=3															10.5541	1					11000000
P07910	Heterogeneous nuclear ribonucleoproteins C1/C2 OS=Homo sapiens GN=HNRNPC PE=1 SV=4	28.7582	9	3.89789e+07		4.14126e+08	2.32019e+08	8.58913e+07	15.6863	5	1.30805e+08	189174601	285642344	3.83511e+07	253256264	33.9869	12	140000000	87000000	63000000	290000000	500000000	1100000000	500000000	130000000		35.6209	9	120000000	260000000	280000000	110000000	130000000	95000000	45000000		89000000	7.51634	3	53000000	230000000	270000000		30.0654	9	360000000	220000000	91000000
P07942	Laminin subunit beta-1 OS=Homo sapiens GN=LAMB1 PE=1 SV=2															2.12766	1								5600000		1.8477	1									11000000
P07948	Tyrosine-protein kinase Lyn OS=Homo sapiens GN=LYN PE=1 SV=3	2.34375	1			67765544	9285687		1.95312	1	17202320					15.4297	5			23000000	80000000	22000000			17000000		3.90625	1																3.51562	1
P07948-2	Isoform 2 of Tyrosine-protein kinase Lyn OS=Homo sapiens GN=LYN
P07988	Pulmonary surfactant-associated protein B OS=Homo sapiens GN=SFTPB PE=1 SV=3	20.4724	6	9.20365e+07	192657697	1.82856e+08	169011715	6.56937e+07	17.8478	4	349559832	204030147	19973777	23344755	192845335	22.3097	8	520000000	330000000	700000000	61000000			36000000			43.0446	13	900000000	110000000	530000000	1200000000	500000000	1900000000	68000000		1000000000	15.4856	3	12000000				25.9843	7	3100000000	76000000		51000000
P07996	Thrombospondin-1 OS=Homo sapiens GN=THBS1 PE=1 SV=2	7.4359	6	1.31416e+07		6.83027e+07	2.56051e+07	8.97489e+06								1.62393	1	4100000									4.61538	3	26000000			26000000	36000000	59000000				1.62393	1		24000000	7800000		1.96581	1
P07998	Ribonuclease pancreatic OS=Homo sapiens GN=RNASE1 PE=1 SV=4	26.2821	3	3.20926e+07	7.6602e+07		4.95628e+08	3.62784e+07	7.05128	1		50301791				28.8462	4	48000000	110000000	86000000	140000000	120000000	87000000	17000000			55.1282	5	210000000	76000000	87000000	57000000	320000000	540000000	51000000		140000000	11.5385	2	11000000	14000000	59000000		25	3	150000000	38000000
P08107	Heat shock 70 kDa protein 1A/1B OS=Homo sapiens GN=HSPA1A PE=1 SV=5	49.454	22	2.21332e+08	203982254	2.48373e+09	1.79507e+09	3.99354e+08	50.234	24	3.46462e+09	1.35779e+09	1.04407e+09	2.17628e+09	1.23745e+09	58.9704	30	1900000000	340000000	1500000000	4800000000	4900000000	1800000000	3500000000	2100000000	350000000	57.0983	24	1900000000	1500000000	1100000000	1300000000	1500000000	1200000000	100000000	360000000	550000000	52.4181	27	1900000000	1900000000	2000000000	1700000000	58.3463	18	1500000000	1900000000	480000000	210000000
P08118	Beta-microseminoprotein OS=Homo sapiens GN=MSMB PE=1 SV=1																										52.6316	3					1700000000
P08118-2	Isoform PSP57 of Beta-microseminoprotein OS=Homo sapiens GN=MSMB															12.987	1
P08123	Collagen alpha-2(I) chain OS=Homo sapiens GN=COL1A2 PE=1 SV=7																										4.24597	6		120000000			16000000	17000000			13000000
P08133	Annexin A6 OS=Homo sapiens GN=ANXA6 PE=1 SV=3								7.28083	4	4.03891e+07	3.08702e+07	4.72956e+07	4.19881e+07	5.55124e+07	32.2437	17				61000000	14000000	160000000	61000000	74000000		37.2957	20	42000000	130000000	170000000	35000000	83000000	30000000		10000000	47000000	13.9673	7	12000000	47000000	53000000	190000000	10.9955	5	15000000			10000000
P08134	Rho-related GTP-binding protein RhoC OS=Homo sapiens GN=RHOC PE=1 SV=1																										13.4715	2	76000000				330000000
P08174-7	Isoform 7 of Complement decay-accelerating factor OS=Homo sapiens GN=CD55																										6.71506	2										10.1633	3	27000000	39000000		50000000	3.44828	1	64000000
P08185	Corticosteroid-binding globulin OS=Homo sapiens GN=SERPINA6 PE=1 SV=1	24.1975	8	5.28894e+08	2.27159e+08	3.02534e+08	6.87302e+08	6.39296e+07	19.0123	5	1.98496e+08	2.41607e+08	53163655	3.04779e+08	2.6226e+08	25.9259	9	1100000000	610000000	230000000	130000000			150000000	160000000	210000000	45.4321	15	180000000	240000000	620000000	710000000	910000000	630000000	2700000000	320000000	440000000	16.0494	5	87000000	150000000	170000000	81000000	24.1975	7	270000000	250000000	310000000	70000000
P08236	Beta-glucuronidase OS=Homo sapiens GN=GUSB PE=1 SV=2
P08238	Heat shock protein HSP 90-beta OS=Homo sapiens GN=HSP90AB1 PE=1 SV=4	23.3425	8	2.75245e+06		524028591		1.20154e+08	28.0387	11	1.09059e+08	1.80177e+08	4.86791e+08	2.66081e+08	1.22011e+08	43.6464	16	170000000	32000000	170000000	410000000	290000000	490000000	190000000	95000000	11000000	42.6796	16	270000000	240000000	88000000	200000000	190000000	370000000	51000000	16000000	140000000	20.0276	9	95000000	190000000	450000000	50000000	28.1768	6	310000000	56000000	48000000
P08243	Asparagine synthetase [glutamine-hydrolyzing] OS=Homo sapiens GN=ASNS PE=1 SV=4
P08246	Neutrophil elastase OS=Homo sapiens GN=ELANE PE=1 SV=1	26.5918	6		9.31396e+06	1.35248e+08	2.57559e+08	7.97788e+07	15.7303	4	4.6757e+07	201714748	981097406	4.70389e+08	3.40428e+08	26.5918	6	280000000	390000000		59000000	68000000	82000000	110000000			32.5843	8	52000000	160000000	1000000000	540000000	1800000000	43000000	20000000			12.7341	3	6000000	37000000	310000000		13.1086	4		430000000	54000000	20000000
P08253	72 kDa type IV collagenase OS=Homo sapiens GN=MMP2 PE=1 SV=2																										8.18182	4							53000000
P08263	Glutathione S-transferase A1 OS=Homo sapiens GN=GSTA1 PE=1 SV=3	32.4324	8	3.58847e+08	7.48657e+07	1.78174e+08	3.50507e+08	3.07295e+07	8.10811	2	53058512	78383748	1.03722e+08		1.70571e+08												50.4505	1	1100000									17.5676	4	51000000	110000000	42000000	130000000
P08294	Extracellular superoxide dismutase [Cu-Zn] OS=Homo sapiens GN=SOD3 PE=1 SV=2	15.4167	3	3.07643e+07	7.96282e+06		39418336		6.66667	1	2.81704e+07					12.0833	2	56000000						18000000			20	4	51000000			22000000		41000000	78000000		23000000							15.4167	3	130000000
P08311	Cathepsin G OS=Homo sapiens GN=CTSG PE=1 SV=2								19.2157	6		1.83373e+08	1.68143e+08	9.09062e+07		8.62745	2	170000000		23000000			7000000				29.8039	7	42000000	29000000	270000000	170000000	140000000		55000000		210000000	16.0784	4		87000000	190000000	390000000	17.2549	4	74000000	170000000		13000000
P08473	Neprilysin OS=Homo sapiens GN=MME PE=1 SV=2															1.86667	1							13000000
P08476	Inhibin beta A chain OS=Homo sapiens GN=INHBA PE=1 SV=2																																											6.10329	1
P08519	Apolipoprotein(a) OS=Homo sapiens GN=LPA PE=1 SV=1								8.28936	1		2.80674e+07															8.28936	1							14000000			35.2023	4	35000000	36000000	50000000	160000000
P08567	Pleckstrin OS=Homo sapiens GN=PLEK PE=1 SV=3	7.14286	1				24133006		7.71429	2	6.25109e+07		7.78305e+07	100255377		8	3				92000000	94000000	56000000	150000000			4	1		55000000								3.71429	1		43000000	95000000		3.71429	1
P08571	Monocyte differentiation antigen CD14 OS=Homo sapiens GN=CD14 PE=1 SV=2	30.1333	7	1.01324e+08	5.00913e+07	4.7213e+07	1.87649e+08	16877157								23.4667	6	97000000	120000000	17000000							32	7				54000000	51000000	180000000	130000000		65000000							4	1
P08575	Receptor-type tyrosine-protein phosphatase C OS=Homo sapiens GN=PTPRC PE=1 SV=2	0.843558	1						11.7331	12	4.16778e+08	1.41426e+08	1.08578e+08	5.43995e+07	6.7186e+07	16.181	17	66000000		54000000	230000000	120000000	140000000	140000000	130000000		12.6534	14	75000000	53000000	83000000	38000000	64000000					9.04908	9	23000000	17000000	56000000		7.1319	7		46000000	26000000
P08603	Complement factor H OS=Homo sapiens GN=CFH PE=1 SV=4	14.9472	11	7.47318e+07	2.27015e+07	7.81754e+07	71798916		5.52396	4	7.23094e+07	2.22781e+07	23590059	1.14557e+07	42178769	11.1292	9	63000000	88000000	10000000	77000000		18000000	20000000		51000000	54.671	49	300000000	150000000	640000000	520000000	360000000	580000000	2900000000	110000000	350000000	9.01706	7	36000000	24000000	42000000	52000000	19.5776	17	140000000	230000000	140000000	24000000
P08621	U1 small nuclear ribonucleoprotein 70 kDa OS=Homo sapiens GN=SNRNP70 PE=1 SV=2																																											4.11899	1	16000000
P08631	Tyrosine-protein kinase HCK OS=Homo sapiens GN=HCK PE=1 SV=5	4.56274	2			4.49585e+07		1.01758e+07	2.28137	1	3.52096e+07					6.08365	1							11000000			7.41445	2			21000000			78000000										3.80228	1
P08637	Low affinity immunoglobulin gamma Fc region receptor III-A OS=Homo sapiens GN=FCGR3A PE=1 SV=2	12.2047	3			1.55268e+08	3.36943e+07	2.17164e+07								12.2047	1				330000000	180000000	880000000	580000000	1400000000		15.3543	1							55000000									12.2047	1		400000000	160000000
P08670	Vimentin OS=Homo sapiens GN=VIM PE=1 SV=4	48.927	26	3.15611e+08	1.30052e+08	4.83156e+09	7.59004e+08	871839271	40.7725	23	1.07504e+09	8.6484e+08	4.11979e+08	2.12234e+09	1.69075e+09	45.4936	21	430000000	140000000	960000000	830000000	960000000	100000000	91000000	480000000	130000000	46.5665	30	1300000000	210000000	1100000000	960000000	810000000	850000000	110000000	99000000	1500000000	16.0944	7	34000000	26000000	88000000		43.7768	22	820000000	1200000000	170000000	49000000
P08697	Alpha-2-antiplasmin OS=Homo sapiens GN=SERPINF2 PE=1 SV=3	42.7699	11	2.03473e+08	3.10259e+07	1.14457e+08	3.11297e+08	1.15299e+07	18.9409	4	1.15415e+07	2.28822e+07		1.03181e+08		10.998	3	120000000	53000000	34000000							49.6945	17	28000000	80000000	310000000	120000000	760000000	180000000	2100000000	120000000	68000000	6.10998	2	38000000		56000000	2500000000	15.6823	3
P08727	Keratin, type I cytoskeletal 19 OS=Homo sapiens GN=KRT19 PE=1 SV=4	19.25	2	51299266	10538868	100281218			20.75	2	110891972			134040918	138000964	30.75	6	120000000	34000000	32000000							56	12	1100000000		87000000	80000000	64000000	140000000	57000000	58000000		12.5	2	11000000				56.75	16	820000000
P08729	Keratin, type II cytoskeletal 7 OS=Homo sapiens GN=KRT7 PE=1 SV=5															8.31557	2			27000000							23.0277	9	130000000		35000000			28000000	23000000									5.97015	2	98000000
P08754	Guanine nucleotide-binding protein G(k) subunit alpha OS=Homo sapiens GN=GNAI3 PE=1 SV=3															21.7514	2				27000000						16.9492	1		4100000														12.9944	1	8900000
P08758	Annexin A5 OS=Homo sapiens GN=ANXA5 PE=1 SV=2	3.75	1		28155648				15.625	4	6.19168e+07	5.96151e+07				30.625	10	10000000	13000000		39000000		740000000	51000000	430000000	54000000	25.625	9		120000000	130000000	55000000	63000000	41000000	16000000		93000000	11.25	3	23000000	62000000		1500000000	66.875	19	1800000000	30000000	60000000	2800000
P08779	Keratin, type I cytoskeletal 16 OS=Homo sapiens GN=KRT16 PE=1 SV=4	15.8562	1				27712434		28.9641	8			3.16626e+08			15.4334	1	15000000									32.3467	6				41000000		29000000				9.72516	2		7300000	27000000	97000000	19.8732	2
P08833	Insulin-like growth factor-binding protein 1 OS=Homo sapiens GN=IGFBP1 PE=1 SV=1																										4.2471	1
P08865	40S ribosomal protein SA OS=Homo sapiens GN=RPSA PE=1 SV=4																																											10.8475	2	45000000
P08962	CD63 antigen OS=Homo sapiens GN=CD63 PE=1 SV=2
P08F94	Fibrocystin OS=Homo sapiens GN=PKHD1 PE=1 SV=1																																											0.270005	1
P09012	U1 small nuclear ribonucleoprotein A OS=Homo sapiens GN=SNRPA PE=1 SV=3															3.5461	1				21000000
P09104	Gamma-enolase OS=Homo sapiens GN=ENO2 PE=1 SV=3															10.8295	2									18000000																		9.90783	2	110000000
P09132	Signal recognition particle 19 kDa protein OS=Homo sapiens GN=SRP19 PE=1 SV=3																																											10.4167	1	10000000
P09172	Dopamine beta-hydroxylase OS=Homo sapiens GN=DBH PE=1 SV=3																										15.0729	6					8000000	14000000	100000000
P09210	Glutathione S-transferase A2 OS=Homo sapiens GN=GSTA2 PE=1 SV=4															41.4414	10	230000000	28000000	210000000	57000000	310000000	58000000	120000000	170000000	440000000	50.4505	1	99000000		42000000													46.3964	12	9800000000	260000000	41000000
P09211	Glutathione S-transferase P OS=Homo sapiens GN=GSTP1 PE=1 SV=2	70.4762	13	4.22457e+08	6.10725e+08	4.51775e+09	3.07881e+09	6.90077e+08	55.2381	9	2.58335e+09	1101455675	2.11438e+08	7.31586e+08	1.47329e+09	61.4286	11	2000000000	730000000	3800000000	6200000000	3600000000	1800000000	2800000000	1200000000	410000000	70.4762	14	4700000000	1500000000	430000000	1200000000	2800000000	2500000000	570000000	500000000	1900000000	61.4286	11	3400000000	2600000000	1700000000		70.4762	14	8500000000	640000000	800000000	190000000
P09228	Cystatin-SA OS=Homo sapiens GN=CST2 PE=1 SV=1	48.9362	5			5.53699e+08	4.38763e+08		65.9574	6	1.64337e+09				26259820	27.6596	2	39000000	41000000																									53.1915	3		170000000	830000000	840000000
P09237	Matrilysin OS=Homo sapiens GN=MMP7 PE=1 SV=1	9.73783	2				81569355									2.62172	1	18000000									6.36704	1				59000000		130000000										7.49064	2	36000000
P09238	Stromelysin-2 OS=Homo sapiens GN=MMP10 PE=1 SV=1
P09341	Growth-regulated alpha protein OS=Homo sapiens GN=CXCL1 PE=1 SV=1	25.2336	2				367681875																																					11.215	1	75000000
P09382	Galectin-1 OS=Homo sapiens GN=LGALS1 PE=1 SV=2	22.2222	3	18089948			1.88541e+08	2.23412e+07	7.40741	1			55987313	7.35952e+07	86653081	7.40741	1				39000000	77000000
P09417	Dihydropteridine reductase OS=Homo sapiens GN=QDPR PE=1 SV=2	11.8852	2				5.02768e+07	8.41999e+06	4.5082	1	79961381	6.29204e+07				17.2131	3	59000000		35000000	91000000		49000000	59000000	21000000		17.2131	3	59000000	48000000		39000000	26000000	35000000				23.7705	4	24000000	63000000	35000000	850000000	9.83607	2			53000000	16000000
P09429	High mobility group protein B1 OS=Homo sapiens GN=HMGB1 PE=1 SV=3	35.814	7		1.62869e+07	6.32676e+08	3.53633e+08	9.87102e+07	20	5	4.46405e+08	6.40931e+07		2.52647e+08	329114884	33.4884	9	430000000	83000000	670000000	380000000	260000000	29000000	18000000			40	8	300000000	63000000	150000000	300000000	120000000	290000000			97000000	7.44186	3	64000000			160000000	22.3256	5	270000000		54000000	24000000
P09467	Fructose-1,6-bisphosphatase 1 OS=Homo sapiens GN=FBP1 PE=1 SV=5	55.6213	13	5.3684e+08	1.18535e+08	7.03564e+07	6.16152e+07	4.74326e+06	15.6805	3	1.41407e+08	5.79475e+07	13521779	40249686		47.3373	9	130000000			130000000	100000000	40000000	73000000	17000000		42.6036	9	170000000	110000000	41000000	61000000	90000000	130000000			210000000	15.6805	3	42000000	33000000	22000000	46000000	33.432	7	240000000	31000000		8000000
P09488	Glutathione S-transferase Mu 1 OS=Homo sapiens GN=GSTM1 PE=1 SV=3	27.0642	5			6.52928e+07	6.87416e+07		14.2202	3	8.32494e+07	4.09448e+07	87089698	6.27299e+07	22275806												27.5229	6	20000000	97000000		30000000		18000000										5.9633	1
P09493-10	Isoform 10 of Tropomyosin alpha-1 chain OS=Homo sapiens GN=TPM1	16.1972	1	5.50055e+06	8.27078e+06											21.1268	1									57000000
P09493-2	Isoform 2 of Tropomyosin alpha-1 chain OS=Homo sapiens GN=TPM1																																											19.7368	1	64000000
P09493-5	Isoform 5 of Tropomyosin alpha-1 chain OS=Homo sapiens GN=TPM1															25.7143	1						47000000	32000000	89000000	57000000	24.898	2	40000000				29000000	24000000	15000000	59000000	48000000	15.9184	1	11000000				19.5918	1	91000000
P09496	Clathrin light chain A OS=Homo sapiens GN=CLTA PE=1 SV=1																																											3.22581	1	120000000
P09496-2	Isoform Non-brain of Clathrin light chain A OS=Homo sapiens GN=CLTA	9.63303	1			1.24754e+08																					9.63303	1					26000000	11000000
P09525	Annexin A4 OS=Homo sapiens GN=ANXA4 PE=1 SV=4								8.46395	2	47822632	15547294		1.25582e+07		13.4796	3				26000000	8700000	47000000	28000000	64000000		23.511	7	74000000	61000000	21000000		14000000	680000000	8800000		74000000	8.46395	2		29000000		2300000000	29.1536	7	200000000
P09543	2',3'-cyclic-nucleotide 3'-phosphodiesterase OS=Homo sapiens GN=CNP PE=1 SV=2															3.08789	1
P09601	Heme oxygenase 1 OS=Homo sapiens GN=HMOX1 PE=1 SV=1	17.3611	3		11060981			3.22157e+07	4.86111	1	9.30261e+06					4.86111	1							24000000			4.86111	1		11000000								22.9167	5	37000000	6100000		73000000
P09603	Macrophage colony-stimulating factor 1 OS=Homo sapiens GN=CSF1 PE=1 SV=2																										2.16606	1
P09619	Platelet-derived growth factor receptor beta OS=Homo sapiens GN=PDGFRB PE=1 SV=1
P09622	Dihydrolipoyl dehydrogenase, mitochondrial OS=Homo sapiens GN=DLD PE=1 SV=2																										3.33988	1					16000000					2.55403	1			20000000
P09630	Homeobox protein Hox-C6 OS=Homo sapiens GN=HOXC6 PE=2 SV=3																																					14.8936	1
P09651	Heterogeneous nuclear ribonucleoprotein A1 OS=Homo sapiens GN=HNRNPA1 PE=1 SV=5	34.1398	9	45611954	3.16466e+07	5.91199e+08	417605381	1.1887e+08	22.3118	5	1.44317e+08	77157861	1.55383e+08	3.82948e+08	1.7305e+08	38.172	11	200000000	18000000	220000000	180000000	210000000	180000000	140000000	280000000	27000000	39.5161	11	180000000	43000000	54000000	150000000	210000000	73000000		28000000	120000000	13.4409	3	28000000		28000000		32.7957	9	620000000
P09661	U2 small nuclear ribonucleoprotein A' OS=Homo sapiens GN=SNRPA1 PE=1 SV=2	10.1961	2				3.64104e+07																				5.4902	1					24000000
P09668	Pro-cathepsin H OS=Homo sapiens GN=CTSH PE=1 SV=4	11.6418	4	1.89108e+08	5.56102e+07	5.08163e+08	388761788	1.00135e+08	14.0299	4	2.98862e+08	8.6054e+07			5.27941e+08	11.6418	4	200000000	85000000	240000000			44000000	75000000			21.194	6	380000000	250000000	200000000	180000000	150000000	370000000	110000000			14.0299	3	25000000		37000000		11.6418	4	1200000000	52000000	190000000	74000000
P09758	Tumor-associated calcium signal transducer 2 OS=Homo sapiens GN=TACSTD2 PE=1 SV=3								4.95356	1	4.13248e+07					4.95356	1	28000000	16000000	23000000		7100000					13.6223	3	51000000		38000000	40000000	37000000	37000000			31000000	3.71517	1	9800000				21.6718	4	68000000
P09769	Tyrosine-protein kinase Fgr OS=Homo sapiens GN=FGR PE=1 SV=2	4.53686	2					1.21762e+07								3.78072	2				36000000	13000000	6400000
P09871	Complement C1s subcomponent OS=Homo sapiens GN=C1S PE=1 SV=1	18.8953	8	7.93811e+07	23643510	3.72014e+07	1.86666e+08		6.10465	3		8.22296e+07		1.43873e+08		21.0756	9	290000000	160000000	3000000			27000000				34.3023	18		120000000	230000000	400000000	270000000	360000000	1100000000	56000000	250000000	2.18023	1	9700000			140000000	10.6105	5	150000000	99000000	130000000	17000000
P09874	Poly [ADP-ribose] polymerase 1 OS=Homo sapiens GN=PARP1 PE=1 SV=4
P09913	Interferon-induced protein with tetratricopeptide repeats 2 OS=Homo sapiens GN=IFIT2 PE=1 SV=1																										2.9661	1
P09914	Interferon-induced protein with tetratricopeptide repeats 1 OS=Homo sapiens GN=IFIT1 PE=1 SV=2
P09917	Arachidonate 5-lipoxygenase OS=Homo sapiens GN=ALOX5 PE=1 SV=2
P09923	Intestinal-type alkaline phosphatase OS=Homo sapiens GN=ALPI PE=1 SV=2																										2.08333	1							4600000
P09936	Ubiquitin carboxyl-terminal hydrolase isozyme L1 OS=Homo sapiens GN=UCHL1 PE=1 SV=2
P09960	Leukotriene A-4 hydrolase OS=Homo sapiens GN=LTA4H PE=1 SV=2	50.2455	23	3.29185e+08	3.85736e+07	8.14487e+08	6.56566e+08	1.72313e+08	28.3142	12	1.39087e+08	2.76024e+07	9.0769e+07	4.87878e+08	3.59478e+08	35.0245	15	170000000	18000000	220000000	31000000	150000000		33000000	260000000		43.3715	20	43000000	11000000		74000000	100000000	37000000	19000000		70000000	30.9329	15	85000000	55000000	250000000		10.4746	4	100000000
P09972	Fructose-bisphosphate aldolase C OS=Homo sapiens GN=ALDOC PE=1 SV=2	28.5714	6		69122204	9.81126e+07	1.41717e+08	4.10405e+07	39.8352	10	1.84565e+08	1.70061e+08	1.37144e+08	1.04929e+08	2.70658e+07	52.4725	13	130000000	37000000	77000000	370000000	650000000	350000000	230000000	23000000		44.7802	11	130000000	220000000	190000000	89000000	70000000	120000000			140000000	40.9341	12	380000000	220000000	310000000		37.3626	9	130000000	140000000	210000000	190000000
P0C0L4	Complement C4-A OS=Homo sapiens GN=C4A PE=1 SV=2	40.0229	2		1.4058e+07		6.70911e+07		30.5619	2		4.79163e+07		60436422	1.02771e+08	50.172	3	450000000	78000000	160000000	120000000			100000000		110000000	65.4817	4	98000000	62000000	200000000	110000000	230000000	200000000	570000000		230000000							39.6216	3	200000000	160000000		26000000
P0C0L5	Complement C4-B OS=Homo sapiens GN=C4B PE=1 SV=2	39.6216	1	34716946					29.3005	1			45933522	7.61335e+07		50.4587	3	480000000	85000000	140000000		150000000	140000000	250000000	160000000		65.8257	5	140000000	140000000	480000000	96000000	50000000	130000000	480000000		280000000	38.6468	56	660000000	1200000000	1400000000		37.672	1	99000000	130000000	83000000
P0C0S5	Histone H2A.Z OS=Homo sapiens GN=H2AFZ PE=1 SV=2	20.3125	1					5.07113e+07	20.3125	1	2.9363e+08																20.3125	1			36000000													20.3125	1
P0C672	Putative tetraspanin-19 OS=Homo sapiens GN=TSPAN19 PE=5 SV=1																										3.62903	1			34000000	51000000		86000000
P0C6C1	Ankyrin repeat domain-containing protein 34C OS=Homo sapiens GN=ANKRD34C PE=2 SV=2
P0C7H8	Keratin-associated protein 2-3 OS=Homo sapiens GN=KRTAP2-3 PE=2 SV=2
P0C7I6	Coiled-coil domain-containing protein 159 OS=Homo sapiens GN=CCDC159 PE=2 SV=1
P0C7X3	Putative cyclin-Y-like protein 3 OS=Homo sapiens GN=CCNYL3 PE=2 SV=1
P0C842	Putative uncharacterized protein encoded by LINC00614 OS=Homo sapiens GN=LINC00614 PE=5 SV=1
P0CF74	Ig lambda-6 chain C region OS=Homo sapiens GN=IGLC6 PE=4 SV=1								46.2264	1	2.0827e+07	148174448			2.06941e+08																							46.2264	1	170000000	140000000		2800000000
P0CF75	Endogenous Bornavirus-like nucleoprotein 1 OS=Homo sapiens GN=EBLN1 PE=2 SV=2
P0CG05	Ig lambda-2 chain C regions OS=Homo sapiens GN=IGLC2 PE=1 SV=1	37.7358	1	1.65393e+06												55.6604	2	280000000	20000000	11000000	92000000			29000000			55.6604	2	200000000	74000000	310000000	8500000	17000000	840000000	130000000									55.6604	2	2800000			6600000
P0CG39	POTE ankyrin domain family member J OS=Homo sapiens GN=POTEJ PE=3 SV=1	5.58767	1													8.95954	2				180000000						8.95954	2		2200000		250000000												6.26204	1
P0DJI8	Serum amyloid A-1 protein OS=Homo sapiens GN=SAA1 PE=1 SV=1	39.3443	1		3.22589e+07	2.23968e+08	584399555	319447522	16.3934	1				2.44316e+08	9.14296e+08	63.9344	2	910000000		500000000						83000000	70.4918	6			270000000	250000000	1400000000	300000000	9400000000	210000000								27.8689	2		870000000
P0DJI9	Serum amyloid A-2 protein OS=Homo sapiens GN=SAA2 PE=1 SV=1	33.6066	1		30988733		140691745	5.83683e+07	10.6557	1				57623519		58.1967	2	66000000	52000000							11000000	60.6557	4			150000000	150000000	48000000	67000000	1900000000	420000000
P0DKB5	Trophoblast glycoprotein-like OS=Homo sapiens GN=TPBGL PE=3 SV=1
P0DM35	Metallothionein 1H-like protein 1 OS=Homo sapiens GN=MT1HL1 PE=3 SV=1															37.7049	1
P0DME0	Protein SETSIP OS=Homo sapiens GN=SETSIP PE=1 SV=1
P10124	Serglycin OS=Homo sapiens GN=SRGN PE=1 SV=3	17.0886	2	2.84909e+06			77191306	6.11552e+07	17.0886	2	9.71144e+07	44207306		1.77951e+08	6.0327e+07	17.0886	2	67000000	37000000	220000000	100000000	260000000	6500000		86000000		17.0886	2	76000000		18000000	48000000	33000000	22000000	8700000									8.86076	1
P10145-2	Isoform 2 of Interleukin-8 OS=Homo sapiens GN=CXCL8	15.6863	1		1.49688e+08																						15.6863	1										15.6863	1		18000000		66000000	15.6863	1
P10153	Non-secretory ribonuclease OS=Homo sapiens GN=RNASE2 PE=1 SV=2	19.8758	3		1.45248e+07		268371000		19.8758	3	1.11757e+08	1.20179e+08				19.8758	3	46000000			110000000	120000000	170000000	54000000	450000000		19.8758	3	94000000	300000000	62000000		390000000	120000000	33000000	25000000	450000000	19.8758	3	41000000	36000000	35000000		19.8758	3		54000000
P10155	60 kDa SS-A/Ro ribonucleoprotein OS=Homo sapiens GN=TROVE2 PE=1 SV=2																										2.04461	1		22000000
P10253	Lysosomal alpha-glucosidase OS=Homo sapiens GN=GAA PE=1 SV=4								4.83193	3	6.57693e+07	48309679				7.56303	5	29000000	45000000	14000000	55000000		82000000				4.83193	3		53000000	26000000	40000000		74000000			60000000	1.89076	1		27000000			1.89076	1		67000000
P10314	HLA class I histocompatibility antigen, A-32 alpha chain OS=Homo sapiens GN=HLA-A PE=1 SV=2
P10319	HLA class I histocompatibility antigen, B-58 alpha chain OS=Homo sapiens GN=HLA-B PE=1 SV=1
P10321	HLA class I histocompatibility antigen, Cw-7 alpha chain OS=Homo sapiens GN=HLA-C PE=1 SV=3																																					7.10383	1			13000000
P10412	Histone H1.4 OS=Homo sapiens GN=HIST1H1E PE=1 SV=2															17.8082	1				1800000000		340000000																					22.3744	1	42000000
P10451	Osteopontin OS=Homo sapiens GN=SPP1 PE=1 SV=1	12.1019	3		1.37634e+07		1.19398e+08
P10586	Receptor-type tyrosine-protein phosphatase F OS=Homo sapiens GN=PTPRF PE=1 SV=2																										1.46827	1							3600000
P10599	Thioredoxin OS=Homo sapiens GN=TXN PE=1 SV=3	46.6667	4	1.6695e+08	4.42191e+07	2.34736e+09	1.02009e+09	4.13483e+08	32.381	3	2.07004e+09	7.38957e+08	3.06652e+08	686059140	7.91647e+08	41.9048	5	410000000	300000000	510000000	1200000000	880000000	640000000	570000000	3700000000		56.1905	6	1300000000	360000000	380000000	800000000	410000000	390000000	78000000		30000000	51.4286	5	590000000	340000000	340000000		40.9524	4	49000000	16000000	1400000000	760000000
P10619	Lysosomal protective protein OS=Homo sapiens GN=CTSA PE=1 SV=2	5	2			1.965e+08	8.4757e+07		5.625	2	2.18997e+08	8.11901e+07				10.625	4	96000000	79000000	32000000	79000000		170000000	40000000			9.58333	4	15000000	140000000	110000000	140000000	30000000	150000000				2.70833	1		74000000			9.79167	4	180000000	160000000	170000000	54000000
P10636-9	Isoform Tau-G of Microtubule-associated protein tau OS=Homo sapiens GN=MAPT																										1.93299	1
P10643	Complement component C7 OS=Homo sapiens GN=C7 PE=1 SV=2	34.8754	19	9.73516e+07	9.21563e+07	8.68421e+07	3.03983e+08	3.54466e+07	1.54211	1		17853687				38.6714	25	500000000	250000000	83000000	150000000	71000000	110000000	120000000	87000000	260000000	49.9407	31	130000000	180000000	160000000	180000000	220000000	180000000	1000000000	110000000	31000000	29.0629	16	69000000	100000000	270000000	360000000	24.6738	12	170000000	130000000	79000000
P10644	cAMP-dependent protein kinase type I-alpha regulatory subunit OS=Homo sapiens GN=PRKAR1A PE=1 SV=1	2.88714	1					1.95769e+07								7.08661	2					100000000		170000000														2.09974	1	54000000		140000000	360000000
P10768	S-formylglutathione hydrolase OS=Homo sapiens GN=ESD PE=1 SV=2	8.51064	2						17.3759	2	81598075	37620532				32.2695	7	64000000		82000000	300000000	80000000	130000000	330000000	460000000		18.7943	4	33000000	130000000		80000000	19000000	68000000				19.8582	5	35000000	70000000	110000000		31.2057	6	230000000	62000000	26000000
P10809	60 kDa heat shock protein, mitochondrial OS=Homo sapiens GN=HSPD1 PE=1 SV=2	5.2356	2			5.72997e+07		2.03203e+07
P10909-2	Isoform 2 of Clusterin OS=Homo sapiens GN=CLU	27.7445	15	8.61343e+08	659198153	8.60354e+08	1.67983e+09	3.68705e+08	14.5709	8	1.50854e+08	1.43068e+08		2.15165e+08	5.76916e+08	31.9361	16	2700000000	1400000000	1400000000	74000000	32000000	51000000	36000000		170000000	36.9261	22	680000000	59000000	83000000	2500000000	1500000000	4500000000	7100000000	360000000	2900000000	3.19361	1	64000000				27.7445	15	2700000000		130000000	110000000
P11021	78 kDa glucose-regulated protein OS=Homo sapiens GN=HSPA5 PE=1 SV=2	46.3303	25	2.80035e+07	3.14695e+07	8.87109e+08	4.13189e+08	1.65716e+08	39.2966	22	857328129	6.36451e+08	2.35366e+08	4.39156e+08	3.52648e+08	50.4587	29	450000000	330000000	460000000	1100000000	840000000	960000000	660000000	920000000	29000000	52.4465	29	650000000	490000000	740000000	580000000	510000000	620000000	60000000	120000000	440000000	45.107	27	230000000	800000000	840000000	8000000000	45.7187	26	860000000	640000000	620000000	230000000
P11047	Laminin subunit gamma-1 OS=Homo sapiens GN=LAMC1 PE=1 SV=3															0.435053	1						42000000															1.30516	2			17000000		0.435053	1		39000000
P11117	Lysosomal acid phosphatase OS=Homo sapiens GN=ACP2 PE=1 SV=3
P11142	Heat shock cognate 71 kDa protein OS=Homo sapiens GN=HSPA8 PE=1 SV=1	51.8576	29	2.52958e+08	8.58831e+07	1.963e+09	7.95181e+08	2.81667e+08	46.7492	25	1.55302e+09	8.18358e+08	9.16873e+08	1.7698e+09	9.15324e+08	54.4892	32	1200000000	300000000	1100000000	3900000000	3200000000	1700000000	2500000000	2200000000	240000000	54.0248	30	2200000000	1100000000	930000000	870000000	1100000000	1100000000	150000000	81000000	1000000000	53.096	33	670000000	1500000000	2000000000	180000000	52.9412	27	2600000000	1300000000	950000000	260000000
P11166	Solute carrier family 2, facilitated glucose transporter member 1 OS=Homo sapiens GN=SLC2A1 PE=1 SV=2																										2.03252	1
P11169	Solute carrier family 2, facilitated glucose transporter member 3 OS=Homo sapiens GN=SLC2A3 PE=1 SV=1															1.81452	1										5.84677	2		13000000			73000000	65000000
P11171	Protein 4.1 OS=Homo sapiens GN=EPB41 PE=1 SV=4	2.31481	1													0.810185	1			130000000	490000000			67000000			0.810185	1	130000000															3.81944	2	55000000
P11182	Lipoamide acyltransferase component of branched-chain alpha-keto acid dehydrogenase complex, mitochondrial OS=Homo sapiens GN=DBT PE=1 SV=3
P11215-2	Isoform 2 of Integrin alpha-M OS=Homo sapiens GN=ITGAM	9.19341	8			5.07285e+07	2.50212e+07		18.3868	18	6.19516e+08	9.46852e+07	5.3668e+07	1.15981e+07	28702896	26.6262	26	33000000	28000000	18000000	390000000	66000000	180000000	130000000	200000000		30.2689	28	54000000	140000000	140000000	58000000	98000000	26000000			32000000	21.3356	20	42000000	95000000	95000000		13.9636	15		92000000	39000000	44000000
P11226	Mannose-binding protein C OS=Homo sapiens GN=MBL2 PE=1 SV=2																										23.3871	4			24000000	12000000	4900000	50000000	96000000		11000000
P11234-2	Isoform 2 of Ras-related protein Ral-B OS=Homo sapiens GN=RALB															10.0877	2						24000000
P11245	Arylamine N-acetyltransferase 2 OS=Homo sapiens GN=NAT2 PE=1 SV=1	8.27586	1	198440248
P11277-2	Isoform 2 of Spectrin beta chain, erythrocytic OS=Homo sapiens GN=SPTB															2.0189	1						34000000
P11279	Lysosome-associated membrane glycoprotein 1 OS=Homo sapiens GN=LAMP1 PE=1 SV=3	1.91847	1			36545627		8.52695e+06	6.23501	3	1.32562e+08	5.76897e+07	4.46632e+07		4.48981e+07	6.71463	3	12000000	81000000		57000000	120000000	160000000				4.55635	2	25000000	71000000								4.55635	2	26000000	62000000	52000000		5.7554	3				33000000
P11310-2	Isoform 2 of Medium-chain specific acyl-CoA dehydrogenase, mitochondrial OS=Homo sapiens GN=ACADM																																											5.64706	2	29000000
P11413-2	Isoform Long of Glucose-6-phosphate 1-dehydrogenase OS=Homo sapiens GN=G6PD	48.4848	21	2.3244e+07	2.07254e+07	4.77863e+08	1.92386e+08	6.71552e+07	24.9554	10	1.88538e+08	7.29612e+07		1.29994e+08	71279103	52.7629	24	310000000	57000000	300000000	1000000000	110000000	25000000	53000000	270000000	44000000	46.3458	21	260000000	31000000	83000000	220000000	210000000	170000000			200000000	27.6292	14	160000000	63000000		75000000	22.8164	10	130000000
P11586	C-1-tetrahydrofolate synthase, cytoplasmic OS=Homo sapiens GN=MTHFD1 PE=1 SV=3															1.17647	1				32000000
P11597	Cholesteryl ester transfer protein OS=Homo sapiens GN=CETP PE=1 SV=2																										3.0426	1							18000000
P11678	Eosinophil peroxidase OS=Homo sapiens GN=EPX PE=1 SV=2								2.7972	1				46915780													8.67133	4			77000000			30000000	24000000		130000000
P11684	Uteroglobin OS=Homo sapiens GN=SCGB1A1 PE=1 SV=1	54.9451	7	1.34473e+10	4.42508e+10	1.19218e+10	3.87124e+10	7.99411e+09	54.9451	7	1.85243e+10	29890167415	6907461041	8.5405e+09	4.74379e+10	59.3407	9	89000000000	93000000000	59000000000	24000000000	74000000000	11000000000	12000000000	23000000000	510000000	59.3407	9	130000000000	44000000000	9300000000	57000000000	27000000000	56000000000	3900000000	4700000000	17000000000	59.3407	7	3900000000	910000000	6100000000		59.3407	8	39000000000	11000000000	11000000000	5500000000
P11717	Cation-independent mannose-6-phosphate receptor OS=Homo sapiens GN=IGF2R PE=1 SV=3								0.722601	2	3.72634e+07	2.22051e+07				0.963468	2					25000000	28000000				0.80289	2						64000000				1.00361	2	24000000	19000000		320000000	0.883179	2
P11766	Alcohol dehydrogenase class-3 OS=Homo sapiens GN=ADH5 PE=1 SV=4	12.5668	3				5.96618e+07									5.88235	1					130000000		36000000			5.88235	1	17000000		38000000		35000000											19.7861	3		87000000
P11940	Polyadenylate-binding protein 1 OS=Homo sapiens GN=PABPC1 PE=1 SV=2	7.38994	4			5.75377e+07	2.92793e+07									3.93082	2			42000000							7.54717	3				19000000	110000000											7.2327	3	87000000
P12081	Histidine--tRNA ligase, cytoplasmic OS=Homo sapiens GN=HARS PE=1 SV=2								1.57171	1		1.9939e+07				8.44794	3				46000000	34000000			75000000
P12109	Collagen alpha-1(VI) chain OS=Homo sapiens GN=COL6A1 PE=1 SV=3	1.26459	1				8.97707e+06									5.54475	3	20000000		18000000		5300000					7.49027	5				16000000	15000000	25000000	8600000
P12110	Collagen alpha-2(VI) chain OS=Homo sapiens GN=COL6A2 PE=1 SV=4
P12111	Collagen alpha-3(VI) chain OS=Homo sapiens GN=COL6A3 PE=1 SV=5	0.409191	1				6.00798e+07																				0.409191	1					73000000	83000000				0.409191	1		66000000	73000000	250000000	0.409191	1
P12259	Coagulation factor V OS=Homo sapiens GN=F5 PE=1 SV=4	0.719424	1				3.50692e+07									0.404676	1			5000000							2.42806	4					31000000	9100000
P12270	Nucleoprotein TPR OS=Homo sapiens GN=TPR PE=1 SV=3								1.22725	2	3.59354e+07					1.65044	3				19000000	11000000					1.1003	2	7500000					12000000				0.634786	1		9800000			0.592467	1
P12273	Prolactin-inducible protein OS=Homo sapiens GN=PIP PE=1 SV=1	67.8082	9	4.06898e+08	6.77467e+08	2.39918e+09	2.26651e+09	2.16277e+08	75.3425	11	1.22721e+09	9.66431e+08	8.0631e+08	1474027513	1.02057e+09	76.7123	11	2400000000	1400000000	3100000000	940000000	2200000000	710000000	690000000	1000000000	79000000	67.8082	9	730000000	450000000	820000000	790000000	610000000	950000000	27000000	210000000	1400000000	46.5753	6	110000000	61000000	95000000		69.1781	8	550000000	800000000	430000000	110000000
P12277	Creatine kinase B-type OS=Homo sapiens GN=CKB PE=1 SV=1	3.41207	1			1.37971e+07										3.41207	1	13000000									6.82415	2	33000000					28000000										5.51181	1	18000000
P12429	Annexin A3 OS=Homo sapiens GN=ANXA3 PE=1 SV=3	13.9319	3		9.22693e+06	3.68656e+07			42.1053	13	1.09824e+09	1.8074e+08	1.0362e+08	1.20767e+08	104776940	63.1579	24	710000000	580000000	240000000	5100000000	1500000000	9000000000	3100000000	5500000000	290000000	44.8916	14	140000000	430000000	660000000	95000000	220000000	72000000		190000000	150000000	47.3684	14	83000000	190000000	120000000	840000000	65.0155	25	670000000	2300000000	3400000000	270000000
P12694-2	Isoform 2 of 2-oxoisovalerate dehydrogenase subunit alpha, mitochondrial OS=Homo sapiens GN=BCKDHA															4.91071	1
P12724	Eosinophil cationic protein OS=Homo sapiens GN=RNASE3 PE=1 SV=2															7.5	1								1000000000		11.875	2		13000000			270000000	33000000			680000000	7.5	1		85000000			7.5	1
P12814	Alpha-actinin-1 OS=Homo sapiens GN=ACTN1 PE=1 SV=2								68.9462	37	3.24626e+09	2.7219e+09	3.49208e+09	2.84099e+09	1.57326e+09	70.1794	42	1300000000	380000000	1000000000	3600000000	4500000000	4800000000	3500000000	4500000000	240000000	75	44	2100000000	4000000000	3700000000	1000000000	1100000000	1200000000	44000000	230000000	730000000	64.1256	35	700000000	2100000000	3000000000	2300000000	72.5336	40	350000000	3200000000	3100000000	470000000
P12814-3	Isoform 3 of Alpha-actinin-1 OS=Homo sapiens GN=ACTN1	58.7527	34	4.94309e+07	4.28773e+07	1.5141e+09	7.40156e+08	2.93631e+08
P12821	Angiotensin-converting enzyme OS=Homo sapiens GN=ACE PE=1 SV=1															1.91424	2	20000000									0.995406	1
P12830	Cadherin-1 OS=Homo sapiens GN=CDH1 PE=1 SV=3	1.5873	1				1.48453e+08		2.04082	1	43827317					2.04082	1	66000000									7.14286	4	190000000			88000000		90000000	20000000									7.93651	4	370000000
P12883	Myosin-7 OS=Homo sapiens GN=MYH7 PE=1 SV=5																										0.671835	1						14000000
P12955	Xaa-Pro dipeptidase OS=Homo sapiens GN=PEPD PE=1 SV=3	1.41988	1				6.80671e+06		13.5903	4	5.02318e+07	4.07555e+07	11234716	65651042	5.08272e+07	27.789	9	23000000		12000000	98000000	52000000	29000000	48000000	74000000		27.5862	9	42000000	60000000	30000000	14000000	33000000	17000000	38000000			15.213	5	22000000	39000000	16000000		14.4016	4	29000000	21000000	20000000
P12956	X-ray repair cross-complementing protein 6 OS=Homo sapiens GN=XRCC6 PE=1 SV=2	9.35961	5			8.62951e+07		2.87573e+07	5.09031	3	67725934	78549461	9.97471e+07	1.2693e+08	49596487	5.58292	3			26000000	59000000	120000000	9700000	85000000	160000000		5.58292	3	48000000	28000000	46000000	26000000	26000000	26000000				3.61248	2	21000000	55000000	68000000		5.91133	3	49000000	100000000		5900000
P13010	X-ray repair cross-complementing protein 5 OS=Homo sapiens GN=XRCC5 PE=1 SV=3	3.14208	2	1.45718e+06	1.19997e+06	6.37878e+07	1.91815e+07	1.0683e+07	1.91257	1					2.10129e+07	1.91257	1	8400000		14000000						4900000	3.14208	2	24000000			8700000	9400000	10000000		5000000	40000000	1.91257	1	1500000				2.04918	2	34000000
P13073	Cytochrome c oxidase subunit 4 isoform 1, mitochondrial OS=Homo sapiens GN=COX4I1 PE=1 SV=1
P13284	Gamma-interferon-inducible lysosomal thiol reductase OS=Homo sapiens GN=IFI30 PE=1 SV=3	14.8	2			7.33019e+07	38907788									4.4	1							37000000			4.4	1					58000000											4.4	1	55000000
P13349	Myogenic factor 5 OS=Homo sapiens GN=MYF5 PE=2 SV=2																																					14.902	1
P13473-3	Isoform LAMP-2C of Lysosome-associated membrane glycoprotein 2 OS=Homo sapiens GN=LAMP2	2.18978	1						4.13625	2	66507138	6.05308e+07		7.38563e+07	2.64572e+07	4.13625	2				97000000	200000000	83000000	110000000			4.13625	2		46000000	78000000		47000000		36000000			7.05596	3	9500000	61000000	150000000		4.13625	2		98000000		14000000
P13489	Ribonuclease inhibitor OS=Homo sapiens GN=RNH1 PE=1 SV=2	16.269	6	1.26379e+07		1.14819e+08	1.81912e+07	2.85204e+07	9.11063	3				7.82548e+06	1.83665e+07	27.3319	9	65000000	4800000	48000000	150000000	57000000		9900000	58000000	39000000	24.295	8		25000000	51000000	43000000	48000000	53000000	12000000	41000000	43000000	12.1475	4	16000000		10000000		4.77223	2	50000000
P13498	Cytochrome b-245 light chain OS=Homo sapiens GN=CYBA PE=1 SV=3																										15.8974	1					58000000
P13500	C-C motif chemokine 2 OS=Homo sapiens GN=CCL2 PE=1 SV=1	11.1111	1		4.82882e+07
P13521	Secretogranin-2 OS=Homo sapiens GN=SCG2 PE=1 SV=2
P13533	Myosin-6 OS=Homo sapiens GN=MYH6 PE=1 SV=5
P13591	Neural cell adhesion molecule 1 OS=Homo sapiens GN=NCAM1 PE=1 SV=3																										1.28205	1							7500000
P13611	Versican core protein OS=Homo sapiens GN=VCAN PE=1 SV=3	0.500589	1			5.38614e+07			0.853946	2		3.22279e+07		13692344		1.94346	5						37000000	19000000	61000000		0.971731	2		31000000				29000000				1.32509	3	15000000	24000000	21000000		0.795053	2		29000000
P13639	Elongation factor 2 OS=Homo sapiens GN=EEF2 PE=1 SV=4	22.8438	15			3.85779e+08	8.6501e+07	3.66937e+07	12.9371	8	2.1032e+08	1.8724e+07	1.04417e+08	1.08119e+08	5.02695e+07	16.8998	11	86000000	18000000	42000000	85000000	180000000	200000000	110000000	270000000		26.69	19	130000000	130000000	30000000	46000000	80000000	100000000			110000000	7.34266	5	39000000	23000000			8.62471	6	130000000
P13640	Metallothionein-1G OS=Homo sapiens GN=MT1G PE=1 SV=2	19.3548	1	120698829																																		19.3548	1
P13645	Keratin, type I cytoskeletal 10 OS=Homo sapiens GN=KRT10 PE=1 SV=6	58.7329	25	4.58359e+08	3.35592e+08	1.96047e+08	5.6891e+08	1.09974e+08	35.7877	14	1.97193e+08	269380586	2.60959e+08	2.62106e+08	5.21184e+08	44.1781	18	220000000	170000000	98000000	260000000	94000000	210000000	120000000	150000000	170000000	60.9589	27	290000000	390000000	460000000	480000000	280000000	320000000	930000000	240000000	260000000	29.2808	13	62000000	56000000	190000000	100000000	48.6301	18	440000000	410000000	62000000	40000000
P13646	Keratin, type I cytoskeletal 13 OS=Homo sapiens GN=KRT13 PE=1 SV=4	36.6812	10			3.32032e+08		2.5983e+07	27.7293	9	574085828	6.75676e+07	2.01401e+08			17.2489	2	23000000	16000000				44000000				19.869	2	88000000				3500000		18000000			12.2271	4	6700000	20000000	39000000		33.8428	9		200000000		54000000
P13647	Keratin, type II cytoskeletal 5 OS=Homo sapiens GN=KRT5 PE=1 SV=3	12.3729	2	3.41195e+07	1.81929e+07			5.82571e+07	11.6949	2	452458390	33373632	1.21573e+08	5.6645e+07		17.4576	5	160000000	77000000								28.6441	10	560000000		67000000	170000000	18000000		72000000			8.13559	1	6700000				9.66102	2
P13667	Protein disulfide-isomerase A4 OS=Homo sapiens GN=PDIA4 PE=1 SV=2	10.6977	5	2.54487e+07	1.0158e+07	32885809		5.40122e+06								20.155	9	100000000	33000000	68000000	70000000	31000000	63000000	16000000	68000000	60000000	23.4109	11	89000000	27000000	41000000	78000000	32000000	100000000		63000000	130000000	8.83721	4		9600000			20.3101	9	510000000	18000000
P13671	Complement component C6 OS=Homo sapiens GN=C6 PE=1 SV=3	33.0835	23	142355659	1.3417e+08	2.1274e+08	3.67686e+08	3.82225e+07	19.4861	12	1.49854e+08	1.46658e+08	8.36172e+07	1.31674e+08	1.92296e+08	28.1585	20	560000000	300000000	280000000	60000000	120000000	94000000	170000000	65000000	76000000	46.6809	37	280000000	420000000	860000000	820000000	880000000	850000000	2100000000	180000000	750000000	12.848	7	100000000	25000000	120000000	200000000	30.9422	21	870000000	160000000	64000000	160000000
P13686	Tartrate-resistant acid phosphatase type 5 OS=Homo sapiens GN=ACP5 PE=1 SV=3
P13688	Carcinoembryonic antigen-related cell adhesion molecule 1 OS=Homo sapiens GN=CEACAM1 PE=1 SV=2								5.70342	1	1.4224e+07	1.42299e+07				5.70342	1										5.70342	1			14000000			22000000				5.70342	1	15000000		20000000	410000000
P13693	Translationally-controlled tumor protein OS=Homo sapiens GN=TPT1 PE=1 SV=1	27.3256	4	3.52082e+07	2.09478e+07	216083742	187894342		24.4186	4	8.68291e+07	39580603			1.41762e+08	28.4884	5	130000000	29000000	71000000	410000000	150000000	170000000	200000000	230000000		28.4884	5	77000000	130000000	54000000	140000000	94000000	110000000				20.9302	4	45000000	130000000	86000000		19.7674	3	310000000	60000000
P13716-2	Isoform 2 of Delta-aminolevulinic acid dehydratase OS=Homo sapiens GN=ALAD	28.6908	8	9.13454e+07	4.04427e+07	1.6615e+07		9.34767e+06	3.89972	1				2.78865e+07		25.3482	8	32000000			160000000	33000000	25000000	96000000		79000000	21.727	7	87000000	27000000			43000000	55000000		15000000		11.1421	4	56000000	57000000	53000000	13000000	6.96379	2	210000000	79000000	46000000
P13725	Oncostatin-M OS=Homo sapiens GN=OSM PE=1 SV=2																																					3.1746	1	1400000	5800000
P13726	Tissue factor OS=Homo sapiens GN=F3 PE=1 SV=1																										5.76271	1
P13727	Bone marrow proteoglycan OS=Homo sapiens GN=PRG2 PE=1 SV=2																										19.8198	4		8800000	67000000	58000000	92000000	130000000	48000000		310000000
P13746-2	Isoform 2 of HLA class I histocompatibility antigen, A-11 alpha chain OS=Homo sapiens GN=HLA-A
P13796	Plastin-2 OS=Homo sapiens GN=LCP1 PE=1 SV=6	86.4434	46	4.1944e+08	4.34835e+08	8.85034e+09	4250600682	1.2203e+09	80.8612	44	1.06117e+10	9.76023e+09	8.93464e+09	8.53237e+09	6.06928e+09	84.051	44	5000000000	2700000000	4100000000	16000000000	16000000000	13000000000	17000000000	17000000000	550000000	89.9522	43	4900000000	12000000000	7200000000	3500000000	4100000000	3200000000	280000000	840000000	2600000000	87.8788	47	7900000000	13000000000	15000000000		88.6762	47	1200000000	9600000000	11000000000	2700000000
P13797	Plastin-3 OS=Homo sapiens GN=PLS3 PE=1 SV=4															13.0159	1				28000000						14.9206	2		21000000					11000000
P13798	Acylamino-acid-releasing enzyme OS=Homo sapiens GN=APEH PE=1 SV=4	9.97268	6	6.71963e+07	16175584	55611757	37728861	6269264	8.60656	6	7.15521e+07	6.15895e+07	4.42461e+07			17.4863	10	50000000		32000000	200000000	79000000	60000000	70000000	28000000	120000000	13.2514	8	37000000	100000000	32000000	52000000	57000000	61000000		94000000	130000000	18.5792	10	48000000	76000000	120000000	26000000000	17.623	9	92000000	41000000	82000000	11000000
P13807	Glycogen [starch] synthase, muscle OS=Homo sapiens GN=GYS1 PE=1 SV=2															2.03528	1
P13861	cAMP-dependent protein kinase type II-alpha regulatory subunit OS=Homo sapiens GN=PRKAR2A PE=1 SV=2	4.9505	1			23293182			4.9505	1	4.25391e+07					7.17822	2				48000000				33000000		2.22772	1	18000000															4.9505	1	110000000
P13929	Beta-enolase OS=Homo sapiens GN=ENO3 PE=1 SV=5
P13942	Collagen alpha-2(XI) chain OS=Homo sapiens GN=COL11A2 PE=1 SV=5
P13987	CD59 glycoprotein OS=Homo sapiens GN=CD59 PE=1 SV=1	25	4	1.95277e+08	1.19387e+08	1.36324e+08	6.20316e+07	3.71701e+07	25	3	1.88916e+08	2.59695e+08		1.29663e+08		25	4	460000000	130000000	180000000	120000000	170000000	210000000	59000000		85000000	25	4	280000000	93000000	420000000	310000000	180000000	620000000		150000000	860000000	25	3	60000000	150000000	240000000	240000000	25.7812	6	1700000000	270000000		37000000
P14151-2	Isoform 2 of L-selectin OS=Homo sapiens GN=SELL	6.75325	2													11.9481	5				87000000	61000000	96000000	76000000	67000000		11.9481	5		72000000	91000000	21000000	79000000	53000000	190000000			6.75325	2	48000000	110000000		790000000	4.15584	2		70000000	27000000
P14174	Macrophage migration inhibitory factor OS=Homo sapiens GN=MIF PE=1 SV=4	17.3913	2		3.23295e+07	2.8358e+09	9.91727e+08	2.45063e+07	17.3913	2	5.32032e+08	3.23902e+08	1.9117e+08	217397302	5.86814e+08	17.3913	2	1100000000	180000000		2100000000	990000000	820000000	2200000000	1100000000		17.3913	2	940000000	440000000	800000000	280000000	1100000000	170000000		560000000		9.56522	1	210000000				17.3913	2	1000000000
P14210	Hepatocyte growth factor OS=Homo sapiens GN=HGF PE=1 SV=2
P14314	Glucosidase 2 subunit beta OS=Homo sapiens GN=PRKCSH PE=1 SV=2	16.8561	7			1.19801e+08	1.06962e+08	6.12873e+06	13.447	4	2.14865e+08	2.30876e+08	7.76426e+07	9.1185e+07	1.15275e+08	28.9773	9	140000000	99000000	120000000	130000000	190000000	390000000	180000000			23.1061	8	170000000	120000000	110000000	160000000	83000000	170000000			69000000	14.5833	4	50000000	80000000	150000000		22.3485	8	170000000	150000000	140000000	100000000
P14317	Hematopoietic lineage cell-specific protein OS=Homo sapiens GN=HCLS1 PE=1 SV=3	21.6049	10	8058399	6.86668e+06	1.1196e+08	2.29704e+08	3.15062e+07	4.93827	2	7.57613e+07				54812202	20.9877	8	270000000	66000000	290000000	270000000					13000000	17.0782	7	180000000			230000000	180000000	300000000		15000000	30000000							9.0535	3	23000000
P14324	Farnesyl pyrophosphate synthase OS=Homo sapiens GN=FDPS PE=1 SV=4	4.77327	2			106471581	81119538	1.60357e+07	11.9332	4	1.29137e+08	8.40592e+07	32356807		76593055	11.9332	5	42000000		38000000	360000000		350000000	150000000	310000000		14.7971	5	88000000	110000000	68000000	66000000		30000000				14.7971	6	76000000	73000000	150000000	1100000000	14.7971	6	110000000	92000000
P14384	Carboxypeptidase M OS=Homo sapiens GN=CPM PE=1 SV=2																										4.51467	2				5400000	1100000	7600000										7.22348	2	15000000
P14550	Alcohol dehydrogenase [NADP(+)] OS=Homo sapiens GN=AKR1A1 PE=1 SV=3	26.1538	5	107531858	5.154e+07	4.58242e+07	4.09448e+07	2.29932e+07	20.6154	4	6.49156e+07	6.47737e+07	9.32769e+07		141465255	37.8462	9	65000000		59000000	260000000	190000000	49000000	210000000	160000000		32	8	120000000	38000000	40000000	11000000	48000000	9600000				40.9231	10	22000000	93000000	94000000		41.5385	11	630000000	110000000	100000000
P14598	Neutrophil cytosol factor 1 OS=Homo sapiens GN=NCF1 PE=1 SV=3								19.7436	6	8.16158e+07			2.25025e+07	1.49265e+07	25.3846	2	100000000		30000000	390000000	360000000	52000000	180000000			23.8462	2	140000000	43000000	13000000	45000000	63000000	57000000				10.2564	5	61000000	15000000
P14618	Pyruvate kinase PKM OS=Homo sapiens GN=PKM PE=1 SV=4	24.8588	10		1.06354e+07	6.07264e+08	148642507	7.3803e+08	7.9096	3	1.57794e+09	250403042		3.90539e+08	8.20425e+08	32.7684	15	930000000	210000000	880000000	2400000000	360000000	150000000	250000000	110000000		45.7627	18	1300000000	140000000	200000000	460000000	560000000	430000000	64000000	99000000	580000000	22.0339	10	950000000	1300000000	210000000		25.9887	11	510000000	300000000		520000000
P14618-2	Isoform M1 of Pyruvate kinase PKM OS=Homo sapiens GN=PKM
P14621	Acylphosphatase-2 OS=Homo sapiens GN=ACYP2 PE=1 SV=2															9.09091	1				33000000
P14625	Endoplasmin OS=Homo sapiens GN=HSP90B1 PE=1 SV=1	8.71731	6			9.05503e+07	14692227	1.33021e+07	5.35492	3			200835389	9.45829e+07	7.52809e+07	12.2042	8			52000000	62000000	110000000	370000000	87000000	10000000		7.34745	4		93000000		25000000	18000000		13000000			4.60772	4	110000000	210000000	240000000	180000000	8.09465	4	96000000
P14649	Myosin light chain 6B OS=Homo sapiens GN=MYL6B PE=1 SV=1
P14678-3	Isoform SM-B1 of Small nuclear ribonucleoprotein-associated proteins B and B' OS=Homo sapiens GN=SNRPB	5.19031	2			4.24167e+07	2.68543e+07		5.19031	2	3.28068e+07	1.42838e+07				18.3391	6	15000000			120000000	150000000	170000000	160000000	68000000		5.19031	2	53000000	78000000	43000000	11000000	16000000					10.0346	3	15000000	60000000	48000000		5.19031	2		40000000	30000000
P14735	Insulin-degrading enzyme OS=Homo sapiens GN=IDE PE=1 SV=4								0.883219	1			1.82537e+07														0.883219	1		47000000
P14780	Matrix metalloproteinase-9 OS=Homo sapiens GN=MMP9 PE=1 SV=3	53.6068	31		1.00681e+08	3.537e+09	1.86287e+09	2.71852e+08	52.1924	31	5.18003e+09	3.38642e+09	4.31495e+09	4.27026e+09	2.05135e+09	59.2645	37	3900000000	2500000000	4000000000	20000000000	9900000000	12000000000	12000000000	18000000000	450000000	59.2645	36	2700000000	4500000000	4900000000	2500000000	2700000000	2400000000	400000000	500000000	1800000000	57.1429	37	5100000000	6300000000	8000000000		53.7482	33	610000000	6300000000	6700000000	1800000000
P14854	Cytochrome c oxidase subunit 6B1 OS=Homo sapiens GN=COX6B1 PE=1 SV=2								26.7442	2	1.32252e+07																																	34.8837	2	13000000
P14866	Heterogeneous nuclear ribonucleoprotein L OS=Homo sapiens GN=HNRNPL PE=1 SV=2	17.9966	7			1.99394e+08	4.83933e+07	1.79019e+07	14.2615	6	1.44133e+08		37115681	2.24566e+07	6.48038e+07	23.4295	9	42000000		52000000	360000000	110000000	110000000	240000000	180000000		8.48896	4	61000000	100000000		38000000		32000000				15.4499	7	65000000	91000000		190000000	14.7708	6	160000000	110000000	140000000
P14902	Indoleamine 2,3-dioxygenase 1 OS=Homo sapiens GN=IDO1 PE=1 SV=1
P14920	D-amino-acid oxidase OS=Homo sapiens GN=DAO PE=1 SV=3																										2.01729	1		7200000
P15018	Leukemia inhibitory factor OS=Homo sapiens GN=LIF PE=1 SV=1																																					5.94059	1
P15090	Fatty acid-binding protein, adipocyte OS=Homo sapiens GN=FABP4 PE=1 SV=3	56.8182	5	2.72441e+08	3.10791e+07		9.5749e+07	2.31528e+07	31.8182	3	6.51897e+07	9.03285e+07			202139113	34.0909	3	140000000									40.9091	5	310000000	65000000		29000000	150000000	84000000	32000000									15.9091	1	350000000
P15104	Glutamine synthetase OS=Homo sapiens GN=GLUL PE=1 SV=4															4.55764	1	9600000									11.7962	3				11000000		32000000
P15121	Aldose reductase OS=Homo sapiens GN=AKR1B1 PE=1 SV=3	18.9873	3	5.16514e+07		102313076	6.10152e+07									8.86076	1			35000000	84000000		34000000	70000000			15.5063	2	57000000	34000000	15000000			9600000										9.81013	3	190000000
P15144	Aminopeptidase N OS=Homo sapiens GN=ANPEP PE=1 SV=4	11.6856	10	3.95525e+07	2.51684e+07	8.77504e+07		6.24302e+06	13.9607	11	1.84193e+08	1.76813e+08	2.16642e+08	1.10801e+08	2.28564e+08	16.9597	15	62000000	78000000	76000000	170000000	170000000	230000000	80000000	170000000	11000000	20.062	19	130000000	160000000	170000000	120000000	34000000	160000000	25000000	23000000	170000000	15.3051	14	47000000	120000000	190000000	3500000000	11.6856	11	210000000	110000000	100000000	46000000
P15151	Poliovirus receptor OS=Homo sapiens GN=PVR PE=1 SV=2	3.11751	1	1.98734e+06			79443795																				10.0719	3				15000000	15000000		15000000									3.11751	1	5300000
P15153	Ras-related C3 botulinum toxin substrate 2 OS=Homo sapiens GN=RAC2 PE=1 SV=1																										28.6458	4	110000000	50000000	96000000	220000000	110000000	270000000
P15169	Carboxypeptidase N catalytic chain OS=Homo sapiens GN=CPN1 PE=1 SV=1	11.1354	3			6.40345e+07	9.37856e+07									14.4105	5	130000000	92000000							53000000	24.4541	7		7700000	38000000	150000000	120000000	140000000	600000000
P15289	Arylsulfatase A OS=Homo sapiens GN=ARSA PE=1 SV=3															8.08679	2				24000000	34000000	21000000															3.15582	1		46000000		530000000	3.35306	1	42000000
P15291	Beta-1,4-galactosyltransferase 1 OS=Homo sapiens GN=B4GALT1 PE=1 SV=5
P15309-2	Isoform 2 of Prostatic acid phosphatase OS=Homo sapiens GN=ACPP								3.82775	1	9.86144e+06					3.58852	1										1.67464	1																3.58852	1
P15311	Ezrin OS=Homo sapiens GN=EZR PE=1 SV=4	40.785	14	1.72626e+08	1.58916e+08	2.91678e+08	3.29937e+08	7.02502e+07	34.1297	14	1.59543e+09	2.57953e+08	6.41866e+06	1.63739e+08	3.24273e+08	44.8805	16	490000000	320000000	240000000	1900000000	130000000	1300000000	110000000		47000000	51.5358	21	800000000	160000000	320000000	680000000	280000000	1200000000	36000000	55000000	720000000	24.4027	9	120000000	110000000	83000000		47.2696	20	3900000000	170000000	150000000	110000000
P15328	Folate receptor alpha OS=Homo sapiens GN=FOLR1 PE=1 SV=3	23.7354	6	4.16809e+07	6.67027e+07	1.51434e+08	4.25325e+08	3.64276e+07	7.393	2	9.79085e+07	1.22829e+08	5.33523e+07	224326958	269596745	42.0233	9	700000000	260000000	630000000		190000000	26000000	14000000			45.5253	11	110000000	63000000	130000000	420000000	150000000	680000000		29000000	600000000							12.8405	4	780000000	62000000		32000000
P15374	Ubiquitin carboxyl-terminal hydrolase isozyme L3 OS=Homo sapiens GN=UCHL3 PE=1 SV=1	12.6087	2	1.33385e+07	2.78881e+06	4.99341e+07										12.6087	2	5000000		35000000							8.69565	1					5800000			12000000
P15498	Proto-oncogene vav OS=Homo sapiens GN=VAV1 PE=1 SV=4	1.30178	1			69905084			1.30178	1				5.73986e+07		1.6568	1								95000000		1.30178	1			35000000													2.95858	2		43000000	5400000
P15531-2	Isoform 2 of Nucleoside diphosphate kinase A OS=Homo sapiens GN=NME1	49.7175	1	4.53557e+07		89125950			35.0282	1	1.96899e+08	1.59332e+08	6.01064e+07	1.73093e+08		49.7175	1			40000000	410000000	230000000	240000000	300000000	390000000	73000000	45.7627	1		220000000	190000000		100000000	22000000		64000000	96000000	49.7175	1	81000000	280000000	450000000	150000000	45.7627	1		140000000	38000000	14000000
P15559	NAD(P)H dehydrogenase [quinone] 1 OS=Homo sapiens GN=NQO1 PE=1 SV=1
P15586	N-acetylglucosamine-6-sulfatase OS=Homo sapiens GN=GNS PE=1 SV=3	16.4855	7	1.12821e+07	1.25049e+07	1.64923e+08	142213477	3.50968e+07	16.8478	8	2.94149e+08	2.1013e+08	177759340	6.52499e+07	1.22315e+08	27.7174	11	170000000	110000000	140000000	400000000	320000000	440000000	370000000	320000000		21.9203	9	170000000	370000000	210000000	110000000	160000000	78000000			110000000	16.8478	8	140000000	230000000	210000000		14.4928	7	99000000	300000000	89000000	22000000
P15735	Phosphorylase b kinase gamma catalytic chain, liver/testis isoform OS=Homo sapiens GN=PHKG2 PE=1 SV=1
P15848	Arylsulfatase B OS=Homo sapiens GN=ARSB PE=1 SV=1															10.6942	5				39000000	48000000	26000000	38000000	22000000		3.75235	2		26000000				18000000										2.62664	1
P15880	40S ribosomal protein S2 OS=Homo sapiens GN=RPS2 PE=1 SV=2																																											3.75427	1	15000000
P15882-2	Isoform Alpha-1 of N-chimaerin OS=Homo sapiens GN=CHN1																										2.99401	1
P15907	Beta-galactoside alpha-2,6-sialyltransferase 1 OS=Homo sapiens GN=ST6GAL1 PE=1 SV=1	8.37438	2		26780794		6.16541e+07		4.4335	1		4.00964e+07				7.88177	2	56000000	84000000	70000000							12.069	3	27000000			64000000		120000000			76000000							7.14286	2	46000000
P15924	Desmoplakin OS=Homo sapiens GN=DSP PE=1 SV=3																										0.801115	2						7000000	8800000
P15927-3	Isoform 3 of Replication protein A 32 kDa subunit OS=Homo sapiens GN=RPA2	3.91061	1			85816050
P15941-2	Isoform 2 of Mucin-1 OS=Homo sapiens GN=MUC1	3.08544	3	2.06572e+08	8.81377e+07	97746124	1.58084e+08	1.45731e+07	3.08544	3	183233706	1.83542e+08	7.17263e+07		2.73358e+08	3.08544	3	370000000	120000000	52000000	210000000	240000000		140000000			4.43038	4	62000000	56000000	100000000	640000000	240000000	510000000	16000000		350000000	3.08544	3	150000000	120000000	230000000		4.43038	4	590000000	63000000		40000000
P16035	Metalloproteinase inhibitor 2 OS=Homo sapiens GN=TIMP2 PE=1 SV=2	6.81818	2				1.92468e+07		10.4545	2	4.31864e+07			24197636		13.1818	4		53000000	28000000	67000000	130000000	140000000	57000000	78000000		13.1818	4	64000000	8900000		62000000	74000000	69000000	18000000			10.9091	3	19000000	27000000	34000000		10.9091	3		23000000		9500000
P16050	Arachidonate 15-lipoxygenase OS=Homo sapiens GN=ALOX15 PE=1 SV=3															1.96375	1										6.64653	3						28000000			38000000							3.47432	2	130000000
P16070	CD44 antigen OS=Homo sapiens GN=CD44 PE=1 SV=3	5.12129	3	1.17132e+08	103318424	2.1976e+08	491759582	76367410	4.1779	3	1.76174e+08		333936432	2.79014e+08	245412397	2.96496	2	260000000	110000000	140000000	310000000	320000000	700000000	240000000	220000000		7.4124	4	260000000	220000000	390000000	72000000	200000000	340000000	200000000		170000000	7.4124	4	83000000	80000000	300000000		1.61725	1	500000000	330000000	360000000	27000000
P16070-2	Isoform 2 of CD44 antigen OS=Homo sapiens GN=CD44																										79.3103	1					620000000
P16083	Ribosyldihydronicotinamide dehydrogenase [quinone] OS=Homo sapiens GN=NQO2 PE=1 SV=5	15.1515	2			5.33527e+07			15.1515	2	2.16096e+07			3.23489e+07		38.5281	7	68000000		93000000	550000000	580000000	410000000	290000000	270000000		25.5411	5	38000000	86000000	46000000		37000000	30000000				53.6797	11	370000000	480000000	660000000		32.4675	5		190000000	130000000	20000000
P16109	P-selectin OS=Homo sapiens GN=SELP PE=1 SV=3
P16112	Aggrecan core protein OS=Homo sapiens GN=ACAN PE=1 SV=2																										0.786749	1					12000000					0.57971	1				990000000
P16144	Integrin beta-4 OS=Homo sapiens GN=ITGB4 PE=1 SV=5																																					0.439078	1			14000000	91000000
P16152	Carbonyl reductase [NADPH] 1 OS=Homo sapiens GN=CBR1 PE=1 SV=3	32.13	5	46233427	1.78521e+07	70932414	5.7957e+07									23.1047	5	50000000				33000000		17000000			10.8303	2	28000000			21000000		26000000				28.1588	5	26000000	32000000		1900000000	14.8014	3	130000000
P16152-2	Isoform 2 of Carbonyl reductase [NADPH] 1 OS=Homo sapiens GN=CBR1
P16157-14	Isoform Er13 of Ankyrin-1 OS=Homo sapiens GN=ANK1	1.412	2	1.352e+07				3464501								0.605144	1									11000000	1.10943	2								95000000								1.21029	1	12000000
P16188	HLA class I histocompatibility antigen, A-30 alpha chain OS=Homo sapiens GN=HLA-A PE=1 SV=2	11.2329	2			30744556	16557671
P16190	HLA class I histocompatibility antigen, A-33 alpha chain OS=Homo sapiens GN=HLA-A PE=1 SV=3																										14.2466	1		11000000
P16278	Beta-galactosidase OS=Homo sapiens GN=GLB1 PE=1 SV=2	2.06795	1			1.80872e+07			2.06795	1	2.95506e+07					10.0443	5			6800000	46000000		41000000	33000000			8.56721	4	27000000	28000000	27000000	14000000		24000000				2.36337	1		12000000		290000000	4.43131	2		30000000
P16284	Platelet endothelial cell adhesion molecule OS=Homo sapiens GN=PECAM1 PE=1 SV=1															4.47154	3						130000000
P16298-4	Isoform 4 of Serine/threonine-protein phosphatase 2B catalytic subunit beta isoform OS=Homo sapiens GN=PPP3CB	1.71429	1			4.98847e+07			1.90476	1				43022720
P16333	Cytoplasmic protein NCK1 OS=Homo sapiens GN=NCK1 PE=1 SV=1																																					8.48806	1				220000000
P16401	Histone H1.5 OS=Homo sapiens GN=HIST1H1B PE=1 SV=3	22.1239	6		7.92371e+07	2325804315	731944262	7.12344e+07	11.0619	2	1.71873e+07				412055766	17.6991	4	350000000	270000000	310000000	540000000					100000000	17.6991	4				310000000	320000000	180000000			25000000	7.07965	1	84000000				9.29204	3				19000000
P16402	Histone H1.3 OS=Homo sapiens GN=HIST1H1D PE=1 SV=2															17.6471	1				48000000
P16403	Histone H1.2 OS=Homo sapiens GN=HIST1H1C PE=1 SV=2	23.4742	6	61370995	2.24981e+07	4.77524e+09	3.62416e+09	1.05981e+08	12.6761	2		3.85582e+08		5.51625e+08	7.09824e+08	18.3099	1	29000000			1800000000		340000000				18.7793	4	63000000	250000000		1100000000	1100000000	240000000	32000000	30000000	2100000000	7.51174	1			180000000		23.0047	1	42000000
P16422	Epithelial cell adhesion molecule OS=Homo sapiens GN=EPCAM PE=1 SV=2																																											5.41401	1
P16435	NADPH--cytochrome P450 reductase OS=Homo sapiens GN=POR PE=1 SV=2	3.69276	1													14.4756	9				39000000	70000000	72000000	65000000	30000000		6.94239	4		42000000	35000000							12.8508	7	22000000	88000000	27000000		6.20384	4	19000000
P16860	Natriuretic peptides B OS=Homo sapiens GN=NPPB PE=1 SV=1															10.4478	1	1100000000
P16870	Carboxypeptidase E OS=Homo sapiens GN=CPE PE=1 SV=1	4.41176	1			30638741										9.87395	3	26000000		42000000		4200000
P16885	1-phosphatidylinositol 4,5-bisphosphate phosphodiesterase gamma-2 OS=Homo sapiens GN=PLCG2 PE=1 SV=4																										0.948617	1
P16930	Fumarylacetoacetase OS=Homo sapiens GN=FAH PE=1 SV=2	22.1957	7	5.4064e+06	1.33578e+07	110189537	71507767	6.05787e+06	10.5012	3	37442408	6.61769e+07	4.20131e+06	8.68039e+07	121735666	25.2983	7	55000000	30000000	56000000	250000000	180000000	120000000	210000000	220000000		10.5012	3	87000000	170000000	110000000		89000000	31000000	34000000			13.3652	4	57000000	100000000	130000000	210000000	12.4105	4		180000000	35000000	13000000
P16949-2	Isoform 2 of Stathmin OS=Homo sapiens GN=STMN1	27.0115	5			2.66842e+08	4.76309e+08	1.16722e+08	18.9655	4	4.2904e+08	2.73712e+08	103500470	3.04606e+07	2.66406e+08	27.0115	6	180000000	160000000	190000000	390000000	480000000			270000000		18.9655	4	210000000	58000000	13000000		170000000	92000000				8.04598	2	12000000	210000000	77000000		18.9655	4	150000000			52000000
P16989	Y-box-binding protein 3 OS=Homo sapiens GN=YBX3 PE=1 SV=4																																											13.9785	1
P17021-2	Isoform 2 of Zinc finger protein 17 OS=Homo sapiens GN=ZNF17
P17050	Alpha-N-acetylgalactosaminidase OS=Homo sapiens GN=NAGA PE=1 SV=2	2.91971	1			7.81724e+07	1.82447e+08		2.91971	1	102440617					2.91971	1					140000000		87000000			8.27251	3		37000000								2.6764	1		11000000		5800000000	2.6764	1	130000000
P17066	Heat shock 70 kDa protein 6 OS=Homo sapiens GN=HSPA6 PE=1 SV=2																										20.8398	1
P17096	High mobility group protein HMG-I/HMG-Y OS=Homo sapiens GN=HMGA1 PE=1 SV=3								17.757	1					58557477	26.1682	2			86000000	400000000			7900000														17.757	1	220000000				17.757	1	39000000
P17096-2	Isoform HMG-Y of High mobility group protein HMG-I/HMG-Y OS=Homo sapiens GN=HMGA1																										34.375	3				470000000	62000000	410000000
P17096-3	Isoform HMG-R of High mobility group protein HMG-I/HMG-Y OS=Homo sapiens GN=HMGA1	13.9665	2				5.56907e+07
P17174	Aspartate aminotransferase, cytoplasmic OS=Homo sapiens GN=GOT1 PE=1 SV=3	16.2228	4	4.32954e+07		3.99388e+07	4.62842e+07	1.75772e+07	20.8232	7	9.53625e+07	7.37757e+07		1.09203e+08	6.40721e+07	49.8789	14	55000000		60000000	210000000	170000000	5400000	190000000	90000000		32.6877	10	160000000	73000000	97000000	57000000	80000000	82000000	7900000		120000000	28.8136	10	88000000	110000000	160000000	870000000	28.5714	7	140000000	59000000	21000000	28000000
P17213	Bactericidal permeability-increasing protein OS=Homo sapiens GN=BPI PE=1 SV=4	20.7392	8		1.36764e+07	1.10025e+08	1.43633e+08	1.06841e+08	14.7844	6	4.2595e+07	1.99538e+07	7.48565e+07	7.71684e+07		15.1951	6	8100000	120000000	150000000	77000000						7.3922	3			170000000	53000000		35000000				10.6776	3		39000000	130000000	2200000000	3.08008	1		110000000
P17301	Integrin alpha-2 OS=Homo sapiens GN=ITGA2 PE=1 SV=1
P17480	Nucleolar transcription factor 1 OS=Homo sapiens GN=UBTF PE=1 SV=1
P17655	Calpain-2 catalytic subunit OS=Homo sapiens GN=CAPN2 PE=1 SV=6	1.14286	1			13463945										4.85714	3				19000000						14	7	62000000		24000000			26000000	58000000		14000000	1.42857	1	3700000			340000000
P17676	CCAAT/enhancer-binding protein beta OS=Homo sapiens GN=CEBPB PE=1 SV=2
P17900	Ganglioside GM2 activator OS=Homo sapiens GN=GM2A PE=1 SV=4	5.18135	1
P17927	Complement receptor type 1 OS=Homo sapiens GN=CR1 PE=1 SV=3								4.41393	3	82396931	154457948	8.76135e+07			8.92594	4					17000000	42000000				7.79794	5		12000000	120000000	28000000						17.7048	10		130000000	39000000
P17931	Galectin-3 OS=Homo sapiens GN=LGALS3 PE=1 SV=5	28.4	6	2.11177e+07	1.169e+07	85986740	4.74111e+07		23.2	5	3.80095e+08	1.10304e+08	5.96456e+07	5.20001e+07	4.16167e+07	28.4	6	120000000	39000000	88000000	250000000	170000000	220000000	230000000	210000000		28.4	6	280000000	220000000	170000000	130000000	51000000	170000000			65000000	29.6	7	110000000	85000000	70000000		28.4	6	750000000	170000000		26000000
P17936-2	Isoform 2 of Insulin-like growth factor-binding protein 3 OS=Homo sapiens GN=IGFBP3	5.72391	1			4.36328e+07		1.03726e+07								19.8653	3	54000000	34000000		9600000		12000000	15000000			30.9764	6	22000000	54000000	100000000	67000000	72000000	33000000	180000000		65000000							13.8047	2	22000000
P17980	26S protease regulatory subunit 6A OS=Homo sapiens GN=PSMC3 PE=1 SV=3	6.83371	2					9.47441e+06								2.50569	1						11000000																					3.64465	1
P17987	T-complex protein 1 subunit alpha OS=Homo sapiens GN=TCP1 PE=1 SV=1	1.79856	1					1.80881e+07																			4.31655	1				30000000
P18031	Tyrosine-protein phosphatase non-receptor type 1 OS=Homo sapiens GN=PTPN1 PE=1 SV=1
P18054	Arachidonate 12-lipoxygenase, 12S-type OS=Homo sapiens GN=ALOX12 PE=1 SV=4															1.80995	1					18000000
P18065	Insulin-like growth factor-binding protein 2 OS=Homo sapiens GN=IGFBP2 PE=1 SV=2	29.8462	7	2.98528e+07	117688397	40552706	2.55632e+08	3.10376e+07	3.69231	1				1.27904e+08	149014808	38.7692	9	600000000	350000000	640000000	130000000	220000000	26000000	75000000			39.3846	9	200000000		340000000	640000000	160000000	440000000	5000000	17000000	410000000							32.3077	9	1000000000	110000000		76000000
P18074	TFIIH basal transcription factor complex helicase XPD subunit OS=Homo sapiens GN=ERCC2 PE=1 SV=1															0.921053	1					2000000000
P18084	Integrin beta-5 OS=Homo sapiens GN=ITGB5 PE=1 SV=1
P18085	ADP-ribosylation factor 4 OS=Homo sapiens GN=ARF4 PE=1 SV=3																										16.6667	1	16000000
P18124	60S ribosomal protein L7 OS=Homo sapiens GN=RPL7 PE=1 SV=1															5.64516	1					31000000					4.43548	1						7200000
P18135	Ig kappa chain V-III region HAH OS=Homo sapiens PE=2 SV=1																										36.4341	1		15000000
P18206	Vinculin OS=Homo sapiens GN=VCL PE=1 SV=4	27.3369	25		1.49079e+07	4.38295e+08	1.68075e+08	5.53249e+07	29.4533	28	8.57736e+08	6.03997e+08	3.79744e+08	6.37661e+08	3.55676e+08	47.3545	48	290000000	120000000	340000000	1200000000	1100000000	1200000000	870000000	1300000000		46.2963	46	430000000	840000000	560000000	250000000	360000000	230000000	49000000	50000000	210000000	36.067	40	390000000	650000000	790000000		29.8942	29	84000000	580000000	510000000	170000000
P18428	Lipopolysaccharide-binding protein OS=Homo sapiens GN=LBP PE=1 SV=3	4.7817	2			3.56887e+07	1.90567e+07	2.32711e+07	2.2869	1				1.98408e+07		2.2869	1	16000000									14.9688	7				15000000		8800000	320000000			2.2869	1			13000000
P18510-3	Isoform 3 of Interleukin-1 receptor antagonist protein OS=Homo sapiens GN=IL1RN	33.3333	4		44200468	2.79628e+08	3.64817e+08	2.04169e+07	21.1111	2	1.03288e+08	43239446				25	3	68000000		48000000	260000000	110000000	120000000	210000000	190000000		28.8889	4	45000000	98000000		40000000	35000000	43000000	5600000		74000000	28.8889	4	42000000		110000000	110000000	21.1111	2		120000000
P18564	Integrin beta-6 OS=Homo sapiens GN=ITGB6 PE=1 SV=2
P18621-3	Isoform 3 of 60S ribosomal protein L17 OS=Homo sapiens GN=RPL17	6.14035	1					6.35259e+06
P18669	Phosphoglycerate mutase 1 OS=Homo sapiens GN=PGAM1 PE=1 SV=2	57.4803	14	135409733	1.52144e+08	3.82311e+09	2.21243e+09	5.76017e+08	49.6063	11	1.09097e+09	1.7969e+09	8.25484e+08	2397309375	1.33043e+09	63.7795	16	1500000000	500000000	2300000000	6800000000	5100000000	3100000000	4500000000	3200000000	48000000	60.2362	16	3000000000	1000000000	2200000000	1700000000	2100000000	950000000	150000000	300000000	470000000	76.7717	18	2500000000	2700000000	2900000000		62.9921	14	1100000000	1800000000	1300000000	36000000
P18754-2	Isoform 2 of Regulator of chromosome condensation OS=Homo sapiens GN=RCC1	3.76106	1			37681953										3.76106	1				12000000	20000000	23000000	14000000
P18827	Syndecan-1 OS=Homo sapiens GN=SDC1 PE=1 SV=3																										5.48387	1							36000000
P18846	Cyclic AMP-dependent transcription factor ATF-1 OS=Homo sapiens GN=ATF1 PE=1 SV=2
P18858	DNA ligase 1 OS=Homo sapiens GN=LIG1 PE=1 SV=1																																											1.08814	1
P19012	Keratin, type I cytoskeletal 15 OS=Homo sapiens GN=KRT15 PE=1 SV=3
P19013	Keratin, type II cytoskeletal 4 OS=Homo sapiens GN=KRT4 PE=1 SV=4	18.1648	6			1.45178e+08		1.60865e+07	22.4719	11	7.8109e+08	2.93467e+08	114975828																									4.86891	1	10000000				20.2247	9		400000000
P19021-5	Isoform 5 of Peptidyl-glycine alpha-amidating monooxygenase OS=Homo sapiens GN=PAM	9.03491	8	6134337	1.12762e+07	9.55044e+07	6.22075e+07	1.2578e+07	0.924025	1	1.46003e+07	2.612e+07			2.40907e+07	18.0698	12	100000000	29000000	96000000	38000000	100000000	44000000	38000000	78000000		10.3696	7	46000000	21000000	26000000	52000000	37000000	51000000			74000000	2.05339	2	3800000			6700000	4.72279	4	66000000	34000000	35000000	9800000
P19022	Cadherin-2 OS=Homo sapiens GN=CDH2 PE=1 SV=4																										1.65563	1							1200000
P19113	Histidine decarboxylase OS=Homo sapiens GN=HDC PE=1 SV=2								1.66163	1			452590142		101593430	1.66163	1		29000000								1.66163	1			12000000
P19338	Nucleolin OS=Homo sapiens GN=NCL PE=1 SV=3	11.5493	8		1.60721e+07	1.79326e+08	8.47353e+07	4.07698e+06	6.05634	4	53828905				6.19996e+07	5.91549	5	68000000	57000000	36000000							14.3662	11	110000000			120000000	66000000	110000000	16000000									10.5634	5	200000000
P19367-3	Isoform 3 of Hexokinase-1 OS=Homo sapiens GN=HK1	2.49729	2			2.93999e+07										16.2866	12				120000000		58000000	150000000			9.01194	6		49000000		21000000						5.3203	3		21000000		150000000	4.88599	4	61000000	5100000
P19397	Leukocyte surface antigen CD53 OS=Homo sapiens GN=CD53 PE=1 SV=1															3.65297	1				55000000		52000000				3.65297	1		28000000	36000000							3.65297	1		14000000		58000000
P19438	Tumor necrosis factor receptor superfamily member 1A OS=Homo sapiens GN=TNFRSF1A PE=1 SV=1															10.989	2
P19622	Homeobox protein engrailed-2 OS=Homo sapiens GN=EN2 PE=1 SV=3																																											13.5135	1	3400000
P19652	Alpha-1-acid glycoprotein 2 OS=Homo sapiens GN=ORM2 PE=1 SV=2	46.7662	8	4.35936e+08	8.86549e+07	6.31407e+08	2.83965e+09	6.59965e+07	40.2985	7	438735597	4.77157e+08	1.70038e+08	5.18426e+08	4.16166e+08	42.7861	8	660000000	470000000	370000000	420000000	300000000	730000000	590000000	180000000	320000000	48.7562	9	1100000000	1800000000	3100000000	2200000000	3500000000	1800000000	9400000000	470000000	330000000	42.7861	8	580000000	1100000000	820000000	1600000000	42.7861	8	180000000	2600000000	1400000000	110000000
P19823	Inter-alpha-trypsin inhibitor heavy chain H2 OS=Homo sapiens GN=ITIH2 PE=1 SV=2	30.444	21	8.52553e+08	3.42684e+08	2.08741e+08	295148575	2.66786e+07	2.95983	2	4.67269e+07	76718074		93940296	117942241	29.2812	21	780000000	400000000	110000000	32000000					440000000	41.8605	32	390000000	26000000	72000000	900000000	700000000	780000000	4400000000	250000000	420000000	1.58562	1	12000000	33000000	88000000	23000000	18.2875	13	340000000	34000000		83000000
P19827	Inter-alpha-trypsin inhibitor heavy chain H1 OS=Homo sapiens GN=ITIH1 PE=1 SV=3	25.247	17	6.92115e+08	259590089	1.71938e+08	3.18188e+08	3.74521e+07	9.11087	5	8.22991e+07	1.19804e+08	8.07285e+07	1.29686e+08	1.41648e+08	30.4061	19	680000000	170000000	120000000	97000000	78000000	210000000	150000000		480000000	41.2733	29	300000000	260000000	210000000	460000000	780000000	450000000	4900000000	380000000	350000000	5.81778	3	41000000	98000000	180000000	85000000	12.0746	7	260000000	220000000	310000000	41000000
P19835	Bile salt-activated lipase OS=Homo sapiens GN=CEL PE=1 SV=3																										5.31208	3						39000000			18000000							2.25764	1
P19878	Neutrophil cytosol factor 2 OS=Homo sapiens GN=NCF2 PE=1 SV=2																																					7.79468	4	17000000	25000000	64000000
P19878-2	Isoform 2 of Neutrophil cytosol factor 2 OS=Homo sapiens GN=NCF2	6.19048	4			158241368	126227864	3.75806e+07	21.1905	8	2.52782e+08	134936492	9.22576e+07	200488985	1.97326e+08	16.1905	7	44000000		35000000	220000000	250000000	350000000	83000000	48000000		20.9524	8	150000000	250000000	34000000	81000000	23000000	6000000										15.7143	7		35000000
P19957	Elafin OS=Homo sapiens GN=PI3 PE=1 SV=3	36.7521	4		3.55646e+07		1.26158e+08									9.40171	1		37000000	45000000							9.40171	1				27000000	16000000											9.40171	1				8500000
P19971	Thymidine phosphorylase OS=Homo sapiens GN=TYMP PE=1 SV=2															26.1411	8	15000000			85000000	32000000	30000000	130000000			8.09129	4	26000000	37000000			7800000		5600000			20.332	7	36000000	120000000	49000000
P19971-2	Isoform 2 of Thymidine phosphorylase OS=Homo sapiens GN=TYMP	11.2936	3			1.63852e+07			10.0616	3		1.05773e+08	4.84722e+06
P20036	HLA class II histocompatibility antigen, DP alpha 1 chain OS=Homo sapiens GN=HLA-DPA1 PE=1 SV=1
P20039	HLA class II histocompatibility antigen, DRB1-11 beta chain OS=Homo sapiens GN=HLA-DRB1 PE=1 SV=1
P20042	Eukaryotic translation initiation factor 2 subunit 2 OS=Homo sapiens GN=EIF2S2 PE=1 SV=2	3.6036	1				5.44828e+07		3.6036	1					58115032	6.00601	1				55000000				32000000		9.60961	2	85000000					13000000				6.30631	1	4400000			400000000	6.00601	1	17000000
P20061	Transcobalamin-1 OS=Homo sapiens GN=TCN1 PE=1 SV=2	28.1755	10	240346570	6.3082e+08	1.80885e+09	2911102542	3.38551e+08	24.7113	8	1.50089e+09	9.90448e+08	6.57202e+08	9.51838e+08	8.63066e+08	29.7921	12	2700000000	2500000000	2000000000	2500000000	2900000000	1500000000	1600000000	290000000	260000000	30.0231	12	980000000	780000000	820000000	2000000000	1800000000	2900000000	100000000	330000000	1400000000	26.3279	9	460000000	610000000	780000000		28.1755	10	650000000	750000000	800000000	210000000
P20073	Annexin A7 OS=Homo sapiens GN=ANXA7 PE=1 SV=3								3.27869	1	3.03575e+07					2.2541	1						45000000																					7.78689	3	110000000
P20142	Gastricsin OS=Homo sapiens GN=PGC PE=1 SV=1																										5.15464	2			5600000			38000000			110000000
P20160	Azurocidin OS=Homo sapiens GN=AZU1 PE=1 SV=3								23.9044	4		1.46885e+08		7.63193e+08		2.78884	1	55000000	250000000	150000000							7.17131	2			430000000							9.56175	2		41000000	46000000	7200000000	7.96813	2		570000000		17000000
P20290	Transcription factor BTF3 OS=Homo sapiens GN=BTF3 PE=1 SV=1
P20333	Tumor necrosis factor receptor superfamily member 1B OS=Homo sapiens GN=TNFRSF1B PE=1 SV=3
P20591	Interferon-induced GTP-binding protein Mx1 OS=Homo sapiens GN=MX1 PE=1 SV=4
P20618	Proteasome subunit beta type-1 OS=Homo sapiens GN=PSMB1 PE=1 SV=2	21.1618	3			1.12257e+08	88531551	15483291	14.1079	2	5.45696e+07	44423359	3.3667e+07	7.6232e+07		39.4191	7	75000000		61000000	250000000	87000000	91000000	200000000	210000000		28.2158	5		52000000	72000000	87000000	51000000	45000000			15000000	38.5892	6	93000000	150000000	200000000		31.9502	6	95000000			28000000
P20700	Lamin-B1 OS=Homo sapiens GN=LMNB1 PE=1 SV=2	45.9044	21		6409337	8.42833e+08	1.65278e+08	2.14577e+08	34.8123	18	6.35339e+08	2.80322e+08	2.62134e+08	4.84873e+08	337716031	41.8089	22	99000000	44000000	260000000	290000000	600000000	1100000000	430000000	240000000	15000000	45.3925	22	430000000	310000000	450000000	190000000	160000000	200000000	3100000	27000000	88000000	17.4061	9	41000000	140000000	220000000		34.9829	15	67000000	450000000	130000000	62000000
P20702	Integrin alpha-X OS=Homo sapiens GN=ITGAX PE=1 SV=3	0.601892	1			5.25358e+07																																						0.94583	1
P20742	Pregnancy zone protein OS=Homo sapiens GN=PZP PE=1 SV=4																										17.0715	12			3700000			33000000	150000000
P20774	Mimecan OS=Homo sapiens GN=OGN PE=1 SV=1															11.0738	1		34000000
P20810-6	Isoform 6 of Calpastatin OS=Homo sapiens GN=CAST	13.6536	7			193234712	6.28497e+07	3.47151e+07	9.1024	5	1.39346e+08	45363459		7.72883e+07	1.42145e+08	23.641	14	110000000	19000000	160000000	170000000	120000000	56000000	66000000	76000000	30000000	15.6764	8	170000000	13000000	31000000	61000000	110000000	100000000		67000000	210000000	8.72314	5	20000000	20000000	31000000		24.3995	14	330000000	28000000		4600000
P20827	Ephrin-A1 OS=Homo sapiens GN=EFNA1 PE=1 SV=2															3.90244	1		150000000								12.6829	2				480000000		230000000
P20839-6	Isoform 6 of Inosine-5'-monophosphate dehydrogenase 1 OS=Homo sapiens GN=IMPDH1
P20851	C4b-binding protein beta chain OS=Homo sapiens GN=C4BPB PE=1 SV=1																										10.3175	2							51000000
P20933	N(4)-(beta-N-acetylglucosaminyl)-L-asparaginase OS=Homo sapiens GN=AGA PE=1 SV=2								8.95954	1	43326791	1.60719e+07				8.95954	1																											8.95954	1
P20962	Parathymosin OS=Homo sapiens GN=PTMS PE=1 SV=2															10.7843	1	55000000									10.7843	1	15000000															10.7843	1	210000000
P21127	Cyclin-dependent kinase 11B OS=Homo sapiens GN=CDK11B PE=1 SV=3
P21128	Poly(U)-specific endoribonuclease OS=Homo sapiens GN=ENDOU PE=1 SV=2
P21281	V-type proton ATPase subunit B, brain isoform OS=Homo sapiens GN=ATP6V1B2 PE=1 SV=3	5.08806	2			3.79832e+07
P21283	V-type proton ATPase subunit C 1 OS=Homo sapiens GN=ATP6V1C1 PE=1 SV=4								1.83246	1			37874778			14.1361	6				73000000	18000000	69000000	44000000			4.45026	2		13000000								2.6178	1		33000000	74000000
P21291	Cysteine and glycine-rich protein 1 OS=Homo sapiens GN=CSRP1 PE=1 SV=3	17.6166	2				3.41579e+07
P21333	Filamin-A OS=Homo sapiens GN=FLNA PE=1 SV=4	45.901	80	4.78636e+07	2.95082e+07	1.2623e+09	2.45968e+08	2.14191e+08	46.0144	78	2269992610	1.93787e+09	1421275658	1.29159e+09	868428442	53.7212	92	310000000	190000000	300000000	1700000000	2200000000	3000000000	2300000000	2200000000	47000000	54.0234	96	1000000000	1800000000	1300000000	440000000	550000000	520000000	24000000	42000000	280000000	40.4609	72	510000000	1000000000	1600000000	140000000	50.2833	86	260000000	1000000000	1500000000	450000000
P21397	Amine oxidase [flavin-containing] A OS=Homo sapiens GN=MAOA PE=1 SV=1																										2.27704	1					110000000		410000000
P21589	5'-nucleotidase OS=Homo sapiens GN=NT5E PE=1 SV=1															5.22648	2	23000000	15000000								8.36237	3				42000000		63000000
P21730	C5a anaphylatoxin chemotactic receptor 1 OS=Homo sapiens GN=C5AR1 PE=1 SV=2
P21741	Midkine OS=Homo sapiens GN=MDK PE=1 SV=1	23.7762	2		6654324		2.72696e+07									23.7762	2			14000000		81000000					9.79021	1				14000000		18000000										13.986	1				7000000
P21854	B-cell differentiation antigen CD72 OS=Homo sapiens GN=CD72 PE=1 SV=1
P21912	Succinate dehydrogenase [ubiquinone] iron-sulfur subunit, mitochondrial OS=Homo sapiens GN=SDHB PE=1 SV=3															4.64286	1					92000000
P21926	CD9 antigen OS=Homo sapiens GN=CD9 PE=1 SV=4	4.38596	1				5.53758e+07		4.38596	1	8.26027e+07					4.38596	1					40000000					4.38596	1						180000000										4.38596	1		61000000
P21980	Protein-glutamine gamma-glutamyltransferase 2 OS=Homo sapiens GN=TGM2 PE=1 SV=2																																											6.40466	3	81000000
P22059	Oxysterol-binding protein 1 OS=Homo sapiens GN=OSBP PE=1 SV=1															2.23048	1
P22061-2	Isoform 2 of Protein-L-isoaspartate(D-aspartate) O-methyltransferase OS=Homo sapiens GN=PCMT1	14.9123	1				9.41743e+07									12.2807	2	29000000			430000000						4.82456	1	35000000									3.94737	1	6800000
P22079	Lactoperoxidase OS=Homo sapiens GN=LPO PE=1 SV=2	45.3652	25	6.81377e+06	1.21696e+08	6.12373e+08	4.27056e+08	1.18187e+08	25.4213	15	2.15767e+08	1.19874e+08	1.60465e+08	1.40729e+08	3.15551e+08	47.8933	29	520000000	370000000	890000000	260000000	440000000	100000000	130000000	100000000		47.8933	26	80000000	45000000	150000000	370000000	210000000	560000000			290000000	5.89888	4	32000000	18000000	11000000	94000000	40.309	23		120000000	670000000	300000000
P22102	Trifunctional purine biosynthetic protein adenosine-3 OS=Homo sapiens GN=GART PE=1 SV=1																																											3.36634	1
P22105	Tenascin-X OS=Homo sapiens GN=TNXB PE=1 SV=3																										0.326416	1
P22223-2	Isoform 2 of Cadherin-3 OS=Homo sapiens GN=CDH3
P22234-2	Isoform 2 of Multifunctional protein ADE2 OS=Homo sapiens GN=PAICS	3.24074	1			9.82454e+06			3.7037	1	1.44339e+07					3.24074	1				59000000	35000000		28000000	85000000		3.7037	1																3.7037	1
P22304	Iduronate 2-sulfatase OS=Homo sapiens GN=IDS PE=1 SV=1
P22307	Non-specific lipid-transfer protein OS=Homo sapiens GN=SCP2 PE=1 SV=2
P22314	Ubiquitin-like modifier-activating enzyme 1 OS=Homo sapiens GN=UBA1 PE=1 SV=3	24.4802	16	3.88684e+07	1.4212e+07	2.384e+08	1.40763e+08	3.04876e+07	10.9641	8	2.24883e+08	58213558		9.85437e+07	4.3494e+07	30.7183	23	170000000	21000000	170000000	650000000	200000000	100000000	93000000	130000000	56000000	29.017	22	210000000	110000000	49000000	150000000	140000000	140000000	19000000	54000000	180000000	20.6049	15	160000000	74000000	95000000		15.3119	11	370000000	190000000	120000000	9900000
P22352	Glutathione peroxidase 3 OS=Homo sapiens GN=GPX3 PE=1 SV=2	19.469	3	184287845	4.14512e+07	161296772	172697597		19.469	3		6.51297e+07	104129396		1.15648e+08	32.3009	6	490000000	160000000	110000000	120000000	40000000	83000000	54000000			32.3009	6	150000000	160000000	310000000	240000000	260000000	210000000	390000000			15.4867	3	5600000	85000000	140000000	9400000	19.469	3			93000000	51000000
P22392-2	Isoform 3 of Nucleoside diphosphate kinase B OS=Homo sapiens GN=NME2	50.9363	1			8.77844e+07	335311402	1.81349e+07	41.573	2	1.92213e+08				54082569	56.1798	3	230000000	44000000	180000000	350000000	220000000	160000000	450000000			56.9288	4	230000000	250000000	380000000	110000000	290000000	49000000			250000000	56.1798	3	110000000	120000000	240000000		55.4307	3	350000000
P22531	Small proline-rich protein 2E OS=Homo sapiens GN=SPRR2E PE=2 SV=2	18.0556	1				81752065	5.81001e+06	18.0556	1					11852480	18.0556	1	2600000		4300000							18.0556	1				12000000						61.1111	3		17000000	33000000		18.0556	1		30000000	29000000	37000000
P22532	Small proline-rich protein 2D OS=Homo sapiens GN=SPRR2D PE=2 SV=2
P22626	Heterogeneous nuclear ribonucleoproteins A2/B1 OS=Homo sapiens GN=HNRNPA2B1 PE=1 SV=2	44.7592	12	2.32638e+08	1.27449e+08	1.50266e+09	7.34467e+08	3.33699e+08	17.5637	4	2.81504e+08	299830525	3.04618e+08	1.08936e+09	6.77506e+08	32.0113	7	450000000	20000000	450000000	790000000	650000000	410000000	350000000	500000000	140000000	30.0283	10	520000000	200000000	410000000	280000000	520000000	360000000	420000000	300000000	270000000	13.3144	5	200000000	190000000	290000000	480000000	31.1615	10	1400000000	350000000		21000000
P22670	MHC class II regulatory factor RFX1 OS=Homo sapiens GN=RFX1 PE=1 SV=2																																					1.22574	1	10000000			370000000
P22681	E3 ubiquitin-protein ligase CBL OS=Homo sapiens GN=CBL PE=1 SV=2	1.21413	1			11001239			1.10375	1				1.81537e+07
P22692	Insulin-like growth factor-binding protein 4 OS=Homo sapiens GN=IGFBP4 PE=1 SV=2																										12.0155	2							50000000
P22748	Carbonic anhydrase 4 OS=Homo sapiens GN=CA4 PE=1 SV=2															2.24359	1				18000000						2.88462	1										13.141	4	16000000	88000000	53000000	1200000000
P22792	Carboxypeptidase N subunit 2 OS=Homo sapiens GN=CPN2 PE=1 SV=3	22.5688	8	1.18178e+08	7.74632e+07	8.88589e+07	3.45446e+08		5.50459	2	6.0458e+07	6.94411e+07		13693102		22.2018	7	200000000	88000000	19000000						130000000	44.2202	15	84000000	190000000	150000000	140000000	410000000	180000000	990000000	63000000	130000000							5.50459	2	19000000	150000000	110000000	2000000
P22891-2	Isoform 2 of Vitamin K-dependent protein Z OS=Homo sapiens GN=PROZ
P22894	Neutrophil collagenase OS=Homo sapiens GN=MMP8 PE=1 SV=1	40.6852	15	2.06718e+07	1.65141e+08	3.68314e+09	8.45202e+08	2.11746e+08	34.4754	12	2.34368e+09	1.35423e+09	1.28725e+09	3.09727e+09	2.09276e+09	43.8972	19	1700000000	1200000000	2600000000	5500000000	4900000000	2800000000	3600000000	5400000000	140000000	43.2548	18	1100000000	520000000	750000000	1500000000	1200000000	1400000000	99000000	180000000	300000000	38.758	15	1500000000	2000000000	1300000000		38.5439	15	200000000	660000000	1400000000	550000000
P22897	Macrophage mannose receptor 1 OS=Homo sapiens GN=MRC1 PE=1 SV=1																										4.67033	4				34000000		23000000	21000000
P23141-2	Isoform 2 of Liver carboxylesterase 1 OS=Homo sapiens GN=CES1	8.27465	4	5.54439e+07	1.35996e+07		27530160	4.17605e+06	7.92254	4	1.767e+07				112100428	22.7113	12	140000000	79000000	27000000	13000000		12000000		69000000		35.0352	15	210000000	49000000	43000000	33000000	96000000	24000000										27.4648	12	520000000	37000000
P23142	Fibulin-1 OS=Homo sapiens GN=FBLN1 PE=1 SV=4																										11.0953	5	27000000			41000000	7800000		53000000			1.42248	1	3700000		10000000	150000000
P23246	Splicing factor, proline- and glutamine-rich OS=Homo sapiens GN=SFPQ PE=1 SV=2	9.05233	5			1.77585e+08	77923081	2.49909e+07	7.63791	3	4.64449e+07			5.70903e+07	3.35322e+07	5.37482	3			34000000	53000000		9100000				6.78925	3	45000000		24000000	34000000	17000000	47000000			7100000							3.81895	2	61000000
P23280	Carbonic anhydrase 6 OS=Homo sapiens GN=CA6 PE=1 SV=3	35.3896	7			71070318	1.59416e+08																																					39.9351	8		110000000	940000000	1000000000
P23280-2	Isoform 2 of Carbonic anhydrase 6 OS=Homo sapiens GN=CA6								18.2109	4	1.63069e+08
P23284	Peptidyl-prolyl cis-trans isomerase B OS=Homo sapiens GN=PPIB PE=1 SV=2	50.9259	12	5.95504e+07	1.39142e+08	6.31973e+08	1.26534e+09	3.74731e+07	37.963	7	2.55844e+08	1.22922e+08	47192523	1.13526e+08	109264709	54.6296	13	570000000	200000000	400000000	720000000	880000000	710000000	720000000	1100000000		50.9259	12	390000000	210000000	280000000	320000000	450000000	130000000			190000000	43.9815	9	37000000	100000000	82000000		48.6111	12	500000000	290000000	180000000	45000000
P23352	Anosmin-1 OS=Homo sapiens GN=KAL1 PE=1 SV=3																																											5.44118	1
P23368	NAD-dependent malic enzyme, mitochondrial OS=Homo sapiens GN=ME2 PE=1 SV=1															5.47945	3				31000000				27000000																			2.56849	1
P23381	Tryptophan--tRNA ligase, cytoplasmic OS=Homo sapiens GN=WARS PE=1 SV=2	19.3206	6	1.99114e+07		2.62318e+08		1.44639e+07	9.12951	3	8.1857e+07	6.29898e+07			5.7151e+07	35.0318	12	110000000		33000000	500000000	220000000	60000000	130000000	260000000		17.8344	6	170000000	58000000	41000000	35000000	34000000	56000000				13.3758	4	32000000	95000000			25.9023	8	140000000	120000000	90000000
P23396-2	Isoform 2 of 40S ribosomal protein S3 OS=Homo sapiens GN=RPS3	3.4749	1			8.40136e+07
P23434	Glycine cleavage system H protein, mitochondrial OS=Homo sapiens GN=GCSH PE=1 SV=2
P23469	Receptor-type tyrosine-protein phosphatase epsilon OS=Homo sapiens GN=PTPRE PE=1 SV=1															6.85714	3							29000000	29000000		1.28571	1										1.28571	1	4800000
P23526	Adenosylhomocysteinase OS=Homo sapiens GN=AHCY PE=1 SV=4	10.6481	4	4.50762e+07	1.51116e+07	32925924	6990998									11.8056	4	35000000			39000000			62000000			5.78704	2					40000000				39000000	22.9167	9	57000000	55000000	140000000	7700000000	3.47222	1	62000000
P23528	Cofilin-1 OS=Homo sapiens GN=CFL1 PE=1 SV=3	54.2169	12	1.74683e+08	1.46368e+08	1.30923e+09	8.31746e+08	1.51213e+08	31.9277	5	3.72715e+08			8.11385e+08	6.69385e+07	52.4096	10	910000000	350000000	960000000	470000000	510000000	52000000	79000000		130000000	60.8434	10	150000000	59000000		490000000	500000000	500000000	54000000	260000000	850000000	26.506	4	65000000			87000000	48.7952	7	1100000000
P23588	Eukaryotic translation initiation factor 4B OS=Homo sapiens GN=EIF4B PE=1 SV=2	2.29133	2	2.9743e+06	1.8594e+06	1.44847e+08	89648559	2.77799e+07	2.29133	2		7.41424e+07		102778619	2.54679e+07	2.29133	2				160000000		45000000	78000000	240000000	20000000	2.29133	2	15000000	10000000	8200000	4700000		5500000		24000000		2.29133	2		44000000	25000000		2.29133	2	17000000
P23759	Paired box protein Pax-7 OS=Homo sapiens GN=PAX7 PE=2 SV=3
P23769	Endothelial transcription factor GATA-2 OS=Homo sapiens GN=GATA2 PE=1 SV=3
P23919-2	Isoform 2 of Thymidylate kinase OS=Homo sapiens GN=DTYMK																																					5.31915	1	620000000			100000000
P24043	Laminin subunit alpha-2 OS=Homo sapiens GN=LAMA2 PE=1 SV=4
P24071-6	Isoform U02 of Immunoglobulin alpha Fc receptor OS=Homo sapiens GN=FCAR															3.78007	1				18000000		27000000				3.78007	1		16000000
P24158	Myeloblastin OS=Homo sapiens GN=PRTN3 PE=1 SV=3	30.8594	5		7.22535e+07	1.64824e+09	9.16234e+08	5.50115e+07	30.8594	5	1.68262e+09	6.6518e+08	4.94174e+08	2.11782e+08	1.77074e+08	30.8594	5	980000000	380000000	700000000	5500000000	1600000000	3400000000	2100000000	1200000000	130000000	30.8594	5	1500000000	1300000000	1700000000	1400000000	3100000000	1000000000		170000000	390000000	30.8594	5	510000000	1800000000	770000000	24000000	32.8125	6	370000000	2500000000	1000000000	130000000
P24530-3	Isoform C of Endothelin B receptor OS=Homo sapiens GN=EDNRB
P24534	Elongation factor 1-beta OS=Homo sapiens GN=EEF1B2 PE=1 SV=3	6.66667	1			349322250		1.04323e+08	6.66667	1	2.74545e+07				7.11282e+07	6.66667	1	38000000		150000000	150000000						6.66667	1	130000000			140000000						20.8889	2	41000000			230000000	6.66667	1	230000000
P24592	Insulin-like growth factor-binding protein 6 OS=Homo sapiens GN=IGFBP6 PE=1 SV=1
P24593	Insulin-like growth factor-binding protein 5 OS=Homo sapiens GN=IGFBP5 PE=1 SV=1	9.55882	2		1639688		7.43353e+07									5.88235	1			36000000							23.5294	4				86000000		48000000										5.88235	1				52000000
P24666	Low molecular weight phosphotyrosine protein phosphatase OS=Homo sapiens GN=ACP1 PE=1 SV=3	11.3924	1	41860017					11.3924	1	24810364					11.3924	1					26000000	9000000				18.9873	2		24000000			7800000			9200000		18.9873	2			17000000		18.9873	2	100000000		15000000
P24821	Tenascin OS=Homo sapiens GN=TNC PE=1 SV=3	1.27215	2			3.8615e+07	2.27214e+07									8.0418	11	44000000		24000000	24000000	66000000	37000000	51000000	26000000		8.49614	12		60000000	100000000	58000000	180000000	130000000			72000000	3.04407	5	6500000	8600000	57000000		3.63471	5	51000000	42000000		13000000
P24855	Deoxyribonuclease-1 OS=Homo sapiens GN=DNASE1 PE=1 SV=1																																											6.73759	1
P24864	G1/S-specific cyclin-E1 OS=Homo sapiens GN=CCNE1 PE=1 SV=2
P24903	Cytochrome P450 2F1 OS=Homo sapiens GN=CYP2F1 PE=1 SV=2
P25024	C-X-C chemokine receptor type 1 OS=Homo sapiens GN=CXCR1 PE=1 SV=2
P25098	Beta-adrenergic receptor kinase 1 OS=Homo sapiens GN=ADRBK1 PE=1 SV=2
P25311	Zinc-alpha-2-glycoprotein OS=Homo sapiens GN=AZGP1 PE=1 SV=2	58.0537	20	1687810334	2732855839	9.10826e+09	1.07744e+10	2.05427e+09	58.0537	18	5.92855e+09	6.86621e+09	3.67622e+09	5.29669e+09	6.0016e+09	57.7181	21	13000000000	11000000000	12000000000	5800000000	9700000000	3000000000	3800000000	640000000	710000000	58.7248	24	3600000000	2500000000	4800000000	6900000000	6100000000	7400000000	5800000000	1500000000	5100000000	57.3826	17	1400000000	870000000	2000000000		63.7584	21	4400000000	4300000000	5200000000	3400000000
P25325-2	Isoform 2 of 3-mercaptopyruvate sulfurtransferase OS=Homo sapiens GN=MPST	7.88644	2	5.05847e+07	1.45277e+07				5.04732	1	21826027					15.142	3				52000000			24000000			3.78549	1								32000000		8.83281	2	6900000	6200000			8.51735	1
P25398	40S ribosomal protein S12 OS=Homo sapiens GN=RPS12 PE=1 SV=3	6.81818	1				24698887																				6.81818	1				20000000
P25685	DnaJ homolog subfamily B member 1 OS=Homo sapiens GN=DNAJB1 PE=1 SV=4
P25686	DnaJ homolog subfamily B member 2 OS=Homo sapiens GN=DNAJB2 PE=1 SV=3																																											3.7037	1	28000000
P25705	ATP synthase subunit alpha, mitochondrial OS=Homo sapiens GN=ATP5A1 PE=1 SV=1	2.89331	1			1.12187e+08			5.60579	2					1.02499e+08
P25705-2	Isoform 2 of ATP synthase subunit alpha, mitochondrial OS=Homo sapiens GN=ATP5A1
P25774	Cathepsin S OS=Homo sapiens GN=CTSS PE=1 SV=3	16.3142	5	3.198e+07	7.15287e+07	2.43525e+08	1.09937e+08	5.39517e+07	24.7734	5	5.99479e+08	3.73573e+08	2.77556e+08		1.93685e+08	32.3263	9	190000000	120000000	28000000	450000000	600000000	620000000	420000000	230000000		29.6073	7	280000000	200000000	190000000	200000000	130000000	170000000	12000000		180000000	21.148	6	150000000	140000000	230000000	440000000	16.3142	4	480000000	320000000		69000000
P25786-2	Isoform Long of Proteasome subunit alpha type-1 OS=Homo sapiens GN=PSMA1	38.29	7	1.15031e+07	3.57926e+06	165245776	5.87926e+07	1.29732e+07	5.57621	1	2.84994e+08		2.56633e+08	1.77251e+08		57.9926	11	73000000	20000000	79000000	470000000		100000000	50000000	370000000		49.0706	11	140000000	120000000	39000000	11000000	49000000	160000000		40000000	75000000	46.0967	11	71000000	62000000	140000000		33.0855	7	130000000	91000000		110000000
P25787	Proteasome subunit alpha type-2 OS=Homo sapiens GN=PSMA2 PE=1 SV=2	16.6667	3	19963460		7.61983e+07	8.04024e+06		16.6667	3	3.04665e+07	1.00855e+08	29904625	23972616		46.5812	7	37000000		31000000	730000000	100000000	220000000	98000000	350000000	26000000	33.7607	5	71000000	140000000	150000000	43000000	46000000	67000000		70000000	190000000	38.0342	6	79000000	150000000	140000000		33.7607	5	140000000	140000000		16000000
P25788	Proteasome subunit alpha type-3 OS=Homo sapiens GN=PSMA3 PE=1 SV=2	3.92157	1			2.25849e+08		3.69125e+07	12.9412	3	105158935	1.6255e+08	108990058	5.48338e+07		23.1373	5	7100000	42000000	88000000	520000000	150000000	260000000	190000000	370000000		27.8431	6	130000000	160000000	210000000	110000000	120000000	82000000	23000000			12.1569	3	99000000	230000000	300000000		17.6471	4	100000000	150000000	47000000
P25789	Proteasome subunit alpha type-4 OS=Homo sapiens GN=PSMA4 PE=1 SV=1	26.8199	5			2.10291e+08	5.55428e+07	22231590	23.3716	4	1.46965e+08	1.90241e+08	8.89356e+07	1.78126e+08	147804439	30.2682	3	170000000	71000000	150000000	630000000	190000000	380000000	260000000	820000000		23.3716	4	160000000	110000000	140000000	76000000	36000000	150000000			130000000	35.6322	8	130000000	320000000	290000000		32.9502	3	190000000	190000000	200000000	4500000
P25789-2	Isoform 2 of Proteasome subunit alpha type-4 OS=Homo sapiens GN=PSMA4															28.9474	1				21000000				84000000																			32.6316	1
P25815	Protein S100-P OS=Homo sapiens GN=S100P PE=1 SV=2	31.5789	3	1.11338e+09	6.735e+08	2.37387e+09	1.72946e+09	320370467	49.4737	4	3.75344e+09	4435450065	3.58962e+09	4.12577e+09	4.92311e+09	53.6842	5	3700000000	1800000000	2400000000	5700000000	6900000000	3500000000	3800000000	4700000000	17000000	53.6842	6	2800000000	2700000000	2800000000	2400000000	2400000000	2100000000	1600000000	47000000		53.6842	6	340000000	1800000000	3700000000		53.6842	5	1700000000	6600000000	2000000000	3400000000
P25940	Collagen alpha-3(V) chain OS=Homo sapiens GN=COL5A3 PE=1 SV=3																																											0.401146	1	8100000
P26010	Integrin beta-7 OS=Homo sapiens GN=ITGB7 PE=1 SV=1
P26022	Pentraxin-related protein PTX3 OS=Homo sapiens GN=PTX3 PE=1 SV=3	2.62467	1			73241235			12.8609	4	7.5377e+07	1.07261e+07				9.71129	3		6200000			77000000	84000000	56000000			10.2362	3	41000000					13000000				6.82415	2			48000000		15.748	4			120000000	7200000
P26038	Moesin OS=Homo sapiens GN=MSN PE=1 SV=3	60.6586	27	1.739e+08	1.34142e+08	1.5309e+09	1.05446e+09	2.58973e+08	53.3795	27	1.33646e+09	1.13804e+09	1.19285e+09	1593622366	1.2085e+09	60.8319	32	1200000000	400000000	1300000000	1800000000	1700000000	200000000	1000000000	1300000000	150000000	64.6447	34	1000000000	86000000	570000000	940000000	540000000	980000000	91000000	63000000	870000000	32.2357	15	480000000	340000000	750000000		55.4593	25	330000000	940000000	61000000	140000000
P26196	Probable ATP-dependent RNA helicase DDX6 OS=Homo sapiens GN=DDX6 PE=1 SV=2
P26368	Splicing factor U2AF 65 kDa subunit OS=Homo sapiens GN=U2AF2 PE=1 SV=4	5.05263	2			145617980		2.21581e+07	3.36842	1				62976279
P26447	Protein S100-A4 OS=Homo sapiens GN=S100A4 PE=1 SV=1	35.6436	4	2.17263e+08	6.58496e+07	373005297	5.21411e+08	2.55194e+06	27.7228	3	1.85357e+08	211558632	2.11686e+08	5.30422e+07	1.64343e+07	44.5545	5	220000000	110000000	96000000	770000000	720000000	560000000	530000000			48.5149	7	930000000	280000000	190000000	140000000	550000000	410000000	57000000			36.6337	4	94000000	160000000	520000000		44.5545	5	480000000	530000000	190000000	410000000
P26583	High mobility group protein B2 OS=Homo sapiens GN=HMGB2 PE=1 SV=2	33.0144	7		1.06587e+08	877128107	1.74667e+08	1.60241e+08	23.9234	6	7.52641e+08	621163394	3.72533e+07	7.61686e+08	378714488	32.0574	12	940000000	390000000	800000000	1500000000	1400000000	150000000	74000000	530000000	26000000	33.9713	9	560000000	110000000	200000000	550000000	500000000	370000000			650000000	7.17703	2	82000000				19.6172	7	130000000	300000000	180000000	84000000
P26599-3	Isoform 3 of Polypyrimidine tract-binding protein 1 OS=Homo sapiens GN=PTBP1	8.07899	4			1.18164e+08	4.99579e+07	5.92811e+06	2.87253	1	109448202					2.87253	1					79000000	33000000				6.4632	3	76000000			47000000	22000000	21000000				2.87253	1	15000000
P26639-2	Isoform 2 of Threonine--tRNA ligase, cytoplasmic OS=Homo sapiens GN=TARS	1.71958	1			40441665	3.12666e+07									4.62963	3				59000000	60000000		26000000
P26640	Valine--tRNA ligase OS=Homo sapiens GN=VARS PE=1 SV=4															2.45253	2				12000000																	1.18671	1		16000000
P26641-2	Isoform 2 of Elongation factor 1-gamma OS=Homo sapiens GN=EEF1G	12.5257	7			2.3714e+08	2.84545e+07	3.75773e+07	19.0965	7	2.90821e+08	2.1566e+08	2.81156e+08	3.38209e+08	1.2577e+08	25.8727	13	47000000	12000000	80000000	510000000	600000000	430000000	540000000	270000000		22.9979	11	260000000	280000000	150000000	79000000	61000000	70000000			25000000	22.9979	10	170000000	350000000	490000000		16.6324	7	70000000	390000000	150000000	29000000
P26885	Peptidyl-prolyl cis-trans isomerase FKBP2 OS=Homo sapiens GN=FKBP2 PE=1 SV=2	38.0282	3			9.03698e+07	8.45911e+07	2.66747e+07								8.4507	1				29000000						18.3099	2	20000000				47000000											8.4507	1	180000000
P26927	Hepatocyte growth factor-like protein OS=Homo sapiens GN=MST1 PE=1 SV=2	1.82841	1			2.83718e+07										4.782	3	26000000					8700000	12000000			11.955	8	19000000		29000000				49000000			3.51617	2	10000000	23000000		89000000
P26992	Ciliary neurotrophic factor receptor subunit alpha OS=Homo sapiens GN=CNTFR PE=1 SV=2																										3.49462	1							7500000
P26998	Beta-crystallin B3 OS=Homo sapiens GN=CRYBB3 PE=1 SV=4
P27037	Activin receptor type-2A OS=Homo sapiens GN=ACVR2A PE=1 SV=1
P27105	Erythrocyte band 7 integral membrane protein OS=Homo sapiens GN=STOM PE=1 SV=3	10.4167	1				73868950		4.16667	1	43324352	35095013			4.67568e+07	19.0972	4	87000000	76000000		94000000		54000000	58000000			36.1111	7	51000000	75000000	130000000	140000000	67000000	170000000				23.2639	5	32000000	42000000	40000000		26.7361	4	350000000	23000000
P27169	Serum paraoxonase/arylesterase 1 OS=Homo sapiens GN=PON1 PE=1 SV=3	3.09859	1	12701411			6.67008e+06									11.831	4	57000000	14000000								49.2958	12			100000000	19000000	97000000	97000000	920000000	18000000	13000000
P27216-2	Isoform B of Annexin A13 OS=Homo sapiens GN=ANXA13															3.36134	1			510000000																								3.36134	1
P27348	14-3-3 protein theta OS=Homo sapiens GN=YWHAQ PE=1 SV=1	41.6327	5	4.0839e+07		6.64328e+07	5.55687e+07	2.97129e+07								33.4694	4	130000000	41000000	96000000						180000000	41.2245	5	59000000			84000000	160000000	96000000	28000000	130000000	72000000							27.7551	3	220000000
P27361	Mitogen-activated protein kinase 3 OS=Homo sapiens GN=MAPK3 PE=1 SV=4
P27482	Calmodulin-like protein 3 OS=Homo sapiens GN=CALML3 PE=1 SV=2	28.8591	2			14843673										23.4899	1			400000000																								17.4497	1
P27487	Dipeptidyl peptidase 4 OS=Homo sapiens GN=DPP4 PE=1 SV=2								2.21932	1	1.256e+07					3.26371	2	13000000																										1.43603	1	31000000
P27695	DNA-(apurinic or apyrimidinic site) lyase OS=Homo sapiens GN=APEX1 PE=1 SV=2	35.5346	8			2.80796e+08	2.32885e+08	3.14501e+07	39.6226	11	4.07998e+08	2.46641e+08	3.20202e+08	2.75844e+08	6.53002e+07	54.717	16	120000000	24000000	190000000	710000000	660000000	590000000	860000000	620000000		55.6604	12	230000000	270000000	270000000	180000000	180000000	76000000		20000000	92000000	33.3333	9	52000000	390000000	430000000	34000000	33.3333	8	120000000	410000000	280000000	28000000
P27701	CD82 antigen OS=Homo sapiens GN=CD82 PE=1 SV=1																										3.74532	1						24000000			37000000
P27701-2	Isoform 2 of CD82 antigen OS=Homo sapiens GN=CD82
P27797	Calreticulin OS=Homo sapiens GN=CALR PE=1 SV=1	34.0528	8	4.29154e+07	5.14598e+07	943591071	2.47496e+08	1.02228e+08	40.2878	10	1.31961e+09	1.13781e+09	5.56552e+08	8.84753e+08	8.36412e+08	62.1103	19	510000000	140000000	750000000	1400000000	1600000000	2400000000	1200000000	1700000000	77000000	61.1511	18	930000000	910000000	1200000000	1000000000	570000000	870000000	50000000	62000000	620000000	53.4772	17	620000000	2600000000	1800000000	270000000	58.5132	16	810000000	890000000	600000000	210000000
P27816	Microtubule-associated protein 4 OS=Homo sapiens GN=MAP4 PE=1 SV=3															2.69097	2	94000000		31000000							1.47569	1				36000000		36000000										2.77778	2	27000000
P27816-3	Isoform 3 of Microtubule-associated protein 4 OS=Homo sapiens GN=MAP4																																					1.66976	1	18000000			80000000
P27824-2	Isoform 2 of Calnexin OS=Homo sapiens GN=CANX	3.18979	1	2.84399e+06					17.5439	11	521801362	1.9703e+08	1.59392e+08	8.57967e+07	2.13772e+08	25.1994	14	19000000		12000000	160000000	200000000	350000000	130000000	180000000		18.1818	10	68000000	140000000	78000000	26000000	17000000	13000000				15.311	9	53000000	78000000	94000000		14.992	9	15000000	88000000	150000000
P27918	Properdin OS=Homo sapiens GN=CFP PE=1 SV=2	5.97015	2			4.72714e+07	1.67962e+07		13.6461	4	3.21657e+08	192798972	111663619	8.48601e+07	4.16327e+07	22.1748	8	98000000	49000000	32000000	420000000	170000000	430000000	340000000	690000000	22000000	18.5501	7	30000000	210000000	98000000	170000000	120000000	100000000	210000000		150000000	11.0874	4	32000000	92000000	160000000		8.742	3	8700000	180000000	2900000
P27930	Interleukin-1 receptor type 2 OS=Homo sapiens GN=IL1R2 PE=1 SV=1
P27986-4	Isoform 4 of Phosphatidylinositol 3-kinase regulatory subunit alpha OS=Homo sapiens GN=PIK3R1								1.50273	1				4.39155e+07		3.4153	2				26000000	55000000		25000000			3.4153	2			8200000							1.91257	1	13000000			48000000
P28062	Proteasome subunit beta type-8 OS=Homo sapiens GN=PSMB8 PE=1 SV=3	15.2174	3			1.58259e+08	6.15735e+07	2.93462e+07	27.5362	5	1.79219e+08	1.56539e+08	3.51913e+08	1.10563e+08	6.60963e+07	49.2754	8	54000000	82000000	85000000	670000000	190000000	97000000	210000000	390000000		45.6522	8	140000000	240000000	180000000	110000000	120000000	170000000			210000000	47.1014	8	89000000	230000000	240000000		31.5217	6	210000000	240000000	270000000	94000000
P28065	Proteasome subunit beta type-9 OS=Homo sapiens GN=PSMB9 PE=1 SV=2	4.56621	1			1.20766e+08	4.06704e+07									21.0046	4		31000000		230000000	87000000	78000000		350000000		11.4155	2	100000000		100000000		57000000		9100000			15.5251	3	56000000	140000000	90000000		4.56621	1	140000000
P28066	Proteasome subunit alpha type-5 OS=Homo sapiens GN=PSMA5 PE=1 SV=3	24.8963	4	9.86686e+07	4.82617e+07	2.46591e+08	22202549	6.97784e+07	24.0664	4	3.66856e+08	257130190	164838221	96295498	2.89249e+08	43.5685	8	48000000	180000000	140000000	800000000	260000000	370000000	370000000	110000000	100000000	51.8672	8	290000000	330000000	360000000		200000000	68000000			44000000	51.8672	9	180000000	390000000	450000000		43.5685	7	110000000	580000000	280000000	130000000
P28066-2	Isoform 2 of Proteasome subunit alpha type-5 OS=Homo sapiens GN=PSMA5
P28070	Proteasome subunit beta type-4 OS=Homo sapiens GN=PSMB4 PE=1 SV=4	3.40909	1	5.02846e+07					7.57576	1	8.99917e+07		3.36374e+07	2.90513e+07		28.4091	5	59000000		41000000	250000000	100000000	120000000	54000000	120000000		23.4848	5	120000000	120000000	190000000	61000000	45000000	110000000				31.8182	6	62000000	78000000	140000000		25	4	84000000	270000000	170000000
P28072	Proteasome subunit beta type-6 OS=Homo sapiens GN=PSMB6 PE=1 SV=4	12.9707	3	3.90265e+07		46553414			8.78661	2	90157816	1.59978e+08	1.08224e+08			26.7782	5			61000000	150000000		130000000	170000000	320000000	77000000	12.9707	3		60000000	82000000			49000000	12000000	68000000	110000000	9.20502	2	33000000	99000000	200000000		12.9707	3	130000000	120000000		18000000
P28074	Proteasome subunit beta type-5 OS=Homo sapiens GN=PSMB5 PE=1 SV=3	4.56274	1	53716454		1.67342e+07			4.56274	1	15725200					14.8289	3				70000000		35000000				4.56274	1		16000000			15000000		4100000	45000000		10.6464	2	12000000	18000000	47000000		4.56274	1	72000000
P28161	Glutathione S-transferase Mu 2 OS=Homo sapiens GN=GSTM2 PE=1 SV=2								13.7615	1	21736529
P28325	Cystatin-D OS=Homo sapiens GN=CST5 PE=1 SV=1	71.831	6	1.20452e+09	7.08513e+08	1.19946e+09	9.64379e+08	3.5936e+08	71.831	7	1277772856	1.44141e+09	1386201195	2755265424	1758241908	14.7887	2	2100000000	180000000	1500000000	2500000000	3100000000	1300000000	1400000000	2200000000	370000000	14.7887	2	1400000000	3000000000	1400000000	1700000000	1800000000	1500000000	2500000000	170000000	930000000	14.7887	2	710000000	740000000	1300000000	540000000	38.7324	4	1400000000	2700000000	890000000	1300000000
P28482	Mitogen-activated protein kinase 1 OS=Homo sapiens GN=MAPK1 PE=1 SV=3								5	1	2.60436e+06					24.4444	7				95000000						10.2778	3					17000000					11.6667	4	9000000
P28676	Grancalcin OS=Homo sapiens GN=GCA PE=1 SV=2	17.9724	3			23753242	1.4089e+07	11221724	35.023	6	1.74686e+08	4.70552e+07	4.04277e+07	38158552	35828033	35.4839	6	34000000		18000000	100000000	40000000	120000000	70000000	190000000		35.023	6	110000000	75000000	170000000	45000000	63000000	29000000			29000000	30.4147	5	12000000	28000000	17000000	260000000	35.023	6		100000000	110000000	4100000
P28799	Granulins OS=Homo sapiens GN=GRN PE=1 SV=2	2.36088	1					7.22441e+06	17.5379	5	2.81785e+08	4.80004e+08		8.18665e+07	5.66857e+07	13.9966	5	160000000	65000000	93000000	200000000	130000000	200000000	140000000			16.0202	6	260000000	230000000	120000000	100000000	68000000	190000000				13.9966	5	110000000	61000000	120000000	240000000	9.10624	3			120000000	47000000
P28827-2	Isoform 2 of Receptor-type tyrosine-protein phosphatase mu OS=Homo sapiens GN=PTPRM																																					2.11604	1
P28838	Cytosol aminopeptidase OS=Homo sapiens GN=LAP3 PE=1 SV=3	1.54143	1													5.78035	2	22000000						17000000																				5.97303	3	56000000
P28907	ADP-ribosyl cyclase/cyclic ADP-ribose hydrolase 1 OS=Homo sapiens GN=CD38 PE=1 SV=2																																											7.66667	2	54000000
P28908	Tumor necrosis factor receptor superfamily member 8 OS=Homo sapiens GN=TNFRSF8 PE=1 SV=1																										1.51261	1					240000000
P29034	Protein S100-A2 OS=Homo sapiens GN=S100A2 PE=1 SV=3	10.2041	1		3.10396e+06		3.76651e+07		19.3878	2	9.83942e+06	35611615	8.85404e+06	3.11229e+07	121082788	19.3878	2	16000000	15000000	47000000		56000000	35000000				27.551	4	30000000	48000000	250000000	190000000	72000000	120000000				10.2041	1	9900000		82000000		19.3878	2				25000000
P29074	Tyrosine-protein phosphatase non-receptor type 4 OS=Homo sapiens GN=PTPN4 PE=1 SV=1
P29144	Tripeptidyl-peptidase 2 OS=Homo sapiens GN=TPP2 PE=1 SV=4															4.48359	4				24000000					6700000												1.68135	2	15000000	13000000	36000000
P29218-3	Isoform 3 of Inositol monophosphatase 1 OS=Homo sapiens GN=IMPA1								14.5833	3	5.6203e+07					17.5595	4				99000000		23000000	32000000	25000000		3.86905	2		23000000								2.67857	1		27000000			9.82143	2	18000000
P29279	Connective tissue growth factor OS=Homo sapiens GN=CTGF PE=1 SV=2																										3.72493	1						97000000
P29350-4	Isoform 4 of Tyrosine-protein phosphatase non-receptor type 6 OS=Homo sapiens GN=PTPN6	23.8782	11	9.46224e+06		206043267	48394564	6.29515e+07	14.5833	7	1.13737e+08	6.68882e+07	31103688	7.80712e+07	23885839	20.3526	9	83000000		96000000	85000000	460000000	33000000	110000000			16.8269	8	190000000	83000000	120000000	69000000	68000000	60000000				9.29487	4	57000000		21000000		13.6218	6	38000000	93000000	140000000	2800000
P29375	Lysine-specific demethylase 5A OS=Homo sapiens GN=KDM5A PE=1 SV=3																										2.24852	1					49000000
P29401-2	Isoform 2 of Transketolase OS=Homo sapiens GN=TKT	55.309	26	2.61996e+08	3.92148e+08	3.34048e+09	3.46517e+09	6.02598e+08	43.2647	22	1.04293e+09	4.63137e+09	2.5773e+09	3.4789e+09	1.9939e+09	67.0365	34	960000000	170000000	380000000	6500000000	10000000000	1100000000	7800000000	7300000000	410000000	59.7464	28	3600000000	1100000000	2900000000	350000000	2500000000	330000000	160000000	400000000	1700000000	44.691	24	740000000	5800000000	1300000000	26000000	49.9208	24	280000000	5200000000	710000000	89000000
P29466	Caspase-1 OS=Homo sapiens GN=CASP1 PE=1 SV=1	5.19802	1			66041908										5.19802	1			16000000	33000000
P29508	Serpin B3 OS=Homo sapiens GN=SERPINB3 PE=1 SV=2	30.2564	8	8.48765e+07	6.1497e+07	2.12984e+08	5.73444e+08		10.2564	4	5.01203e+09	8.65108e+09	8.50938e+09	9.151e+09	6.98766e+09	42.5641	19	8600000000	5800000000	5800000000	5800000000	460000000	7700000000	1500000000	2300000000	300000000	49.2308	10	7900000	320000000	810000000	680000000	590000000	760000000	1100000000		410000000	6.66667	3	2400000000	3700000000	7800000000		54.6154	22	2200000000	5600000000	5800000000	650000000
P29590	Protein PML OS=Homo sapiens GN=PML PE=1 SV=3	1.36054	1					5.33472e+06
P29622	Kallistatin OS=Homo sapiens GN=SERPINA4 PE=1 SV=3	20.1405	6	8.58001e+07	32903739		23665515									12.4122	4	72000000		28000000							38.1733	14				64000000	41000000	54000000	510000000		40000000							2.10773	1	28000000
P29692-2	Isoform 2 of Elongation factor 1-delta OS=Homo sapiens GN=EEF1D	13.2921	5			80627762										5.7187	3			18000000	66000000	130000000	92000000	99000000	72000000		9.42813	1				90000000						7.41886	3	39000000			580000000	10.6646	4	57000000	49000000	65000000
P29692-3	Isoform 3 of Elongation factor 1-delta OS=Homo sapiens GN=EEF1D																										22.5681	1	36000000
P29966	Myristoylated alanine-rich C-kinase substrate OS=Homo sapiens GN=MARCKS PE=1 SV=4	35.241	7	3.03112e+06	1.00586e+07	1.68575e+08	2.62622e+08	6.0881e+07	23.7952	4	2.53937e+07	4.9055e+07	6.11642e+07	1.20757e+08	1.4444e+08	38.5542	8	130000000	130000000	220000000	52000000	310000000	110000000	27000000	440000000	6400000	38.5542	8	150000000		110000000	190000000	52000000	210000000		7900000	32000000	33.4337	5	38000000	45000000	59000000		39.1566	7	120000000			63000000
P29992	Guanine nucleotide-binding protein subunit alpha-11 OS=Homo sapiens GN=GNA11 PE=1 SV=2	3.06407	1				8.14222e+06																				6.12813	2				18000000		5200000										22.2841	3	50000000
P30040	Endoplasmic reticulum resident protein 29 OS=Homo sapiens GN=ERP29 PE=1 SV=4	14.1762	3			122654755	1.47991e+08									8.42912	2	81000000									6.13027	1					43000000											2.68199	1
P30041	Peroxiredoxin-6 OS=Homo sapiens GN=PRDX6 PE=1 SV=3	45.0893	7	1.03253e+08	8.58771e+07	1.05467e+08	4.32898e+07	3.44896e+07	3.125	1	8483787					40.1786	7	51000000		16000000	40000000				140000000	98000000	46.4286	8	110000000			29000000	58000000	48000000	25000000	84000000	160000000							37.9464	7	220000000
P30042	ES1 protein homolog, mitochondrial OS=Homo sapiens GN=C21orf33 PE=1 SV=3
P30043	Flavin reductase (NADPH) OS=Homo sapiens GN=BLVRB PE=1 SV=3	61.165	9	1.08958e+09	5.01848e+08	5.6216e+07	189211830	6.86237e+07								47.0874	6	120000000		83000000	64000000				37000000	810000000	66.5049	7	74000000		15000000		300000000	31000000		690000000	210000000	39.8058	5	50000000				45.1456	6	370000000
P30044	Peroxiredoxin-5, mitochondrial OS=Homo sapiens GN=PRDX5 PE=1 SV=4	18.6916	3		12851657	2.65365e+08	5.50362e+07	1.20586e+08	15.4206	3		7.46403e+06			7.75835e+07	26.6355	4	92000000	50000000	160000000						50000000	50	8	170000000	16000000		180000000	49000000	170000000		64000000	430000000							44.8598	8	1900000000
P30046	D-dopachrome decarboxylase OS=Homo sapiens GN=DDT PE=1 SV=3	44.0678	5	1.76302e+08	8.3816e+07	6.0692e+08	2.65559e+08	9.45383e+07								56.7797	7	140000000	70000000	350000000	930000000	960000000	210000000	870000000	49000000	150000000	49.1525	5	530000000	200000000	280000000	150000000	300000000	80000000	38000000		270000000	49.1525	5	250000000	460000000	240000000		55.9322	6	180000000	330000000	150000000	47000000
P30047	GTP cyclohydrolase 1 feedback regulatory protein OS=Homo sapiens GN=GCHFR PE=1 SV=3	21.4286	1			3.43136e+07	2.70651e+07		21.4286	1	7.08311e+06					40.4762	2	37000000	19000000						33000000		40.4762	2						39000000				19.0476	1		45000000		67000000	40.4762	2			30000000
P30048	Thioredoxin-dependent peroxide reductase, mitochondrial OS=Homo sapiens GN=PRDX3 PE=1 SV=3	21.4844	5			8.79259e+07	6.40697e+07	3.05279e+07	9.76562	2		5.33733e+07		95964893	115374955	24.2188	5			58000000	23000000		92000000	16000000	130000000		25	4	27000000		93000000		180000000			34000000	70000000	8.59375	2			24000000		25	4	310000000
P30049	ATP synthase subunit delta, mitochondrial OS=Homo sapiens GN=ATP5D PE=1 SV=2
P30050	60S ribosomal protein L12 OS=Homo sapiens GN=RPL12 PE=1 SV=1																																											5.45455	1
P30084	Enoyl-CoA hydratase, mitochondrial OS=Homo sapiens GN=ECHS1 PE=1 SV=4
P30085	UMP-CMP kinase OS=Homo sapiens GN=CMPK1 PE=1 SV=3	6.63265	1			2.56676e+07										6.63265	1	16000000		9000000							17.8571	3	73000000				6400000	20000000										43.8776	7	400000000
P30086	Phosphatidylethanolamine-binding protein 1 OS=Homo sapiens GN=PEBP1 PE=1 SV=3	63.6364	10	445807166	1.64064e+08	6.90387e+08	7.34607e+08	6.73962e+07	64.1711	10	6.38789e+08	6.00995e+08	3.29835e+08	2.86742e+08	2.25124e+08	80.7487	12	700000000	180000000	250000000	1000000000	910000000	920000000	1100000000	820000000	250000000	80.7487	12	920000000	690000000	500000000	480000000	960000000	600000000	99000000	300000000	380000000	73.7968	11	420000000	890000000	530000000		80.7487	12	1800000000	520000000	560000000	57000000
P30101	Protein disulfide-isomerase A3 OS=Homo sapiens GN=PDIA3 PE=1 SV=4	48.3168	18	6.50158e+07	4.8856e+07	5.0112e+08	4.23451e+08	5.89314e+07	19.0099	9	1.41018e+08	8.05112e+07	80492510	1.44554e+08	1.54126e+08	52.8713	24	160000000	130000000	400000000	2600000000	450000000	360000000	320000000	250000000	53000000	55.6436	22	360000000	190000000	220000000	210000000	240000000	250000000	26000000		330000000	35.8416	13	41000000	420000000	120000000		59.4059	24	1100000000	190000000	140000000	8600000
P30153	Serine/threonine-protein phosphatase 2A 65 kDa regulatory subunit A alpha isoform OS=Homo sapiens GN=PPP2R1A PE=1 SV=4	6.62139	3			3.61469e+07		1.70859e+07	1.86757	1	2.56855e+07			55771003		2.20713	2					57000000					6.96095	3	21000000			90000000	7200000	85000000										3.73514	2	14000000
P30405	Peptidyl-prolyl cis-trans isomerase F, mitochondrial OS=Homo sapiens GN=PPIF PE=1 SV=1	13.0435	1				5.11938e+07
P30414	NK-tumor recognition protein OS=Homo sapiens GN=NKTR PE=1 SV=2
P30479	HLA class I histocompatibility antigen, B-41 alpha chain OS=Homo sapiens GN=HLA-B PE=1 SV=1
P30481	HLA class I histocompatibility antigen, B-44 alpha chain OS=Homo sapiens GN=HLA-B PE=1 SV=1
P30501	HLA class I histocompatibility antigen, Cw-2 alpha chain OS=Homo sapiens GN=HLA-C PE=1 SV=1																										14.4809	1						10000000
P30505	HLA class I histocompatibility antigen, Cw-8 alpha chain OS=Homo sapiens GN=HLA-C PE=1 SV=1
P30519	Heme oxygenase 2 OS=Homo sapiens GN=HMOX2 PE=1 SV=2
P30520	Adenylosuccinate synthetase isozyme 2 OS=Homo sapiens GN=ADSS PE=1 SV=3	13.8158	4			5.84668e+07	8.55216e+07	1.3141e+07	10.5263	3	1.27121e+07				3.13271e+07	23.0263	8	150000000	25000000	55000000	320000000	130000000			200000000		20.614	6	56000000			53000000	47000000	44000000				24.1228	8	170000000			7700000000	7.01754	2	25000000
P30533	Alpha-2-macroglobulin receptor-associated protein OS=Homo sapiens GN=LRPAP1 PE=1 SV=1
P30613	Pyruvate kinase PKLR OS=Homo sapiens GN=PKLR PE=1 SV=2
P30622	CAP-Gly domain-containing linker protein 1 OS=Homo sapiens GN=CLIP1 PE=1 SV=2															1.04312	1				30000000																							1.11266	1	16000000
P30626	Sorcin OS=Homo sapiens GN=SRI PE=1 SV=1															16.1616	2	13000000	4900000								22.2222	3	61000000		36000000	44000000	15000000	59000000										14.6465	3	160000000
P30711	Glutathione S-transferase theta-1 OS=Homo sapiens GN=GSTT1 PE=1 SV=4	7.91667	1	47449695
P30740	Leukocyte elastase inhibitor OS=Homo sapiens GN=SERPINB1 PE=1 SV=1	50.1319	20	1.35225e+08	2.64474e+08	6.80138e+08	2.33933e+09	1.40847e+08	41.4248	15	1378703495	1.54291e+09	1.59638e+09	1.4828e+09	947041925	46.9657	18	1500000000	1100000000	1100000000	1600000000	1600000000	1600000000	1000000000	1400000000	60000000	44.3272	17	400000000	700000000	420000000	500000000	720000000	540000000	65000000	70000000	480000000	41.4248	16	290000000	1400000000	1500000000		43.7995	16	620000000	920000000	420000000	270000000
P30838	Aldehyde dehydrogenase, dimeric NADP-preferring OS=Homo sapiens GN=ALDH3A1 PE=1 SV=3	35.3201	16	328467472	9.44778e+07	9.79546e+07	3.87448e+08	1.58577e+07	4.19426	1	74729369	33266497				25.6071	10	260000000	15000000	55000000		29000000				54000000	23.3996	9	280000000			130000000	54000000			55000000	31000000	6.84327	2		35000000		3500000000	47.4614	15	3100000000	210000000
P31025	Lipocalin-1 OS=Homo sapiens GN=LCN1 PE=1 SV=1	64.2045	9			4.19411e+09	3903915550	2.17626e+08	60.2273	10	1.00807e+10	2.84969e+08				47.1591	6	640000000	420000000								17.0455	3				490000000						41.4773	5		210000000	160000000		64.2045	11		2800000000	930000000	1100000000
P31146	Coronin-1A OS=Homo sapiens GN=CORO1A PE=1 SV=4	40.1302	20	2.25497e+07	3.60998e+07	5.1228e+09	968833726	4.26908e+08	29.718	14	6.05504e+09	4.37787e+09	2.64433e+09	4.90482e+09	3.48838e+09	53.7961	27	1500000000	460000000	2000000000	11000000000	12000000000	8100000000	8500000000	6200000000	150000000	47.7223	22	3300000000	4100000000	3200000000	2400000000	1400000000	1300000000	140000000	220000000	1200000000	49.8915	27	2800000000	1500000000	5300000000	59000000	45.987	20	260000000	3900000000	2100000000	550000000
P31150	Rab GDP dissociation inhibitor alpha OS=Homo sapiens GN=GDI1 PE=1 SV=2	29.5302	4		9.75166e+06	1.18073e+08	9.02897e+07	4.5923e+07	35.123	5	2.10912e+08	1.24217e+08	1.90363e+08	2.09682e+08	5.80888e+07	62.6398	13	220000000	75000000	140000000	550000000	380000000	320000000	260000000	390000000		49.217	9	170000000	270000000	130000000	130000000	120000000	130000000			160000000	47.4273	9	140000000	170000000	270000000		46.085	9	510000000	140000000	270000000
P31151	Protein S100-A7 OS=Homo sapiens GN=S100A7 PE=1 SV=4																																					55.4455	8	11000000	480000000	420000000
P31153	S-adenosylmethionine synthase isoform type-2 OS=Homo sapiens GN=MAT2A PE=1 SV=1	3.79747	1				4.86469e+07
P31431	Syndecan-4 OS=Homo sapiens GN=SDC4 PE=1 SV=2																										6.06061	1							14000000									6.06061	1	26000000
P31689	DnaJ homolog subfamily A member 1 OS=Homo sapiens GN=DNAJA1 PE=1 SV=2								3.02267	1
P31937	3-hydroxyisobutyrate dehydrogenase, mitochondrial OS=Homo sapiens GN=HIBADH PE=1 SV=2															4.16667	1						4200000
P31939	Bifunctional purine biosynthesis protein PURH OS=Homo sapiens GN=ATIC PE=1 SV=3	10.8108	4	1.2069e+07		6.3135e+07	2.27012e+07									3.88514	2					36000000																9.29054	4	16000000	24000000		990000000
P31941	DNA dC->dU-editing enzyme APOBEC-3A OS=Homo sapiens GN=APOBEC3A PE=1 SV=3
P31942	Heterogeneous nuclear ribonucleoprotein H3 OS=Homo sapiens GN=HNRNPH3 PE=1 SV=2	4.04624	1			2.60568e+07			4.91329	1	102761917					4.91329	1				63000000						4.91329	1						27000000										4.04624	1	13000000
P31943	Heterogeneous nuclear ribonucleoprotein H OS=Homo sapiens GN=HNRNPH1 PE=1 SV=4	14.2539	3			103137402	1.55354e+08	1.68397e+07	7.34967	1				6.71097e+07		9.79955	1				89000000	88000000			160000000		13.363	2	210000000			52000000		14000000				3.78619	1				61000000	14.0312	3	220000000
P31944	Caspase-14 OS=Homo sapiens GN=CASP14 PE=1 SV=2																										10.3306	2							36000000
P31946	14-3-3 protein beta/alpha OS=Homo sapiens GN=YWHAB PE=1 SV=3	52.8455	9	1.94815e+08	9.80338e+07	1.40943e+09	1.08452e+09	1.71747e+08	48.374	6	1.01175e+08	1.48018e+08		2.17426e+08	6.67279e+08	56.0976	9	1500000000	320000000	420000000	190000000	300000000			16000000	630000000	52.8455	9	290000000	7700000		1000000000	590000000	480000000	110000000	290000000	690000000	11.7886	1	14000000	8400000		5700000000	43.9024	5	1100000000	34000000
P31947	14-3-3 protein sigma OS=Homo sapiens GN=SFN PE=1 SV=1	30.2419	4			4.97204e+07	18172518																				29.4355	5				87000000	30000000	60000000	7400000									33.4677	5	130000000
P31948-2	Isoform 2 of Stress-induced-phosphoprotein 1 OS=Homo sapiens GN=STIP1	5.08475	3			1.4561e+08	69241200		9.66102	4	1.12288e+08					18.9831	10	69000000		91000000	310000000	160000000	100000000	110000000			13.3898	7	100000000	57000000	40000000	73000000		100000000				9.32203	5	22000000	24000000	21000000	370000000	7.79661	5	12000000	41000000
P31949	Protein S100-A11 OS=Homo sapiens GN=S100A11 PE=1 SV=2	77.1429	7	3.20477e+08	2.3358e+08	1.09401e+09	7.25056e+08	2.58002e+08	76.1905	6	1.99875e+09	1.13162e+09	1.24251e+09	2.0869e+09	1.41845e+09	77.1429	7	2300000000	670000000	1300000000	1800000000	2300000000	600000000	670000000	1700000000	120000000	77.1429	7	2200000000	520000000	1200000000	1100000000	1100000000	1400000000	77000000	160000000	2000000000	38.0952	4	680000000	150000000	690000000		77.1429	6	1300000000	1400000000	770000000	240000000
P31997	Carcinoembryonic antigen-related cell adhesion molecule 8 OS=Homo sapiens GN=CEACAM8 PE=1 SV=2	12.3209	2		1.68777e+07	51489733	8.88194e+07		16.6189	3	1.5966e+08	182578817	3.09627e+07	5.09243e+07		19.1977	4	58000000			170000000	64000000	190000000	90000000	50000000		21.2034	4		30000000	42000000		37000000			5600000		21.2034	4	140000000	220000000	120000000	430000000	21.2034	4		51000000	140000000
P32119	Peroxiredoxin-2 OS=Homo sapiens GN=PRDX2 PE=1 SV=5	67.1717	13	1.92113e+09	1.4792e+09	8.05593e+07	126735087	4.05112e+08	35.3535	7	9.17689e+08	33217593		5.22683e+07	8.88245e+07	51.5152	12	260000000	98000000	210000000	110000000	70000000	130000000	19000000		1600000000	73.2323	14	740000000	87000000	160000000	300000000	420000000	140000000	65000000	1500000000	1400000000	35.8586	6	80000000	40000000	80000000		62.6263	11	2300000000	140000000	57000000	15000000
P32239-2	Isoform 2 of Gastrin/cholecystokinin type B receptor OS=Homo sapiens GN=CCKBR
P32320	Cytidine deaminase OS=Homo sapiens GN=CDA PE=1 SV=2	62.3288	5		14737064	544326936	271272729	2.45084e+07	47.2603	4	7.12026e+08	2.56524e+08	2.79911e+08	2.49765e+08	3.12018e+08	62.3288	7	1100000000	88000000	130000000	3100000000	1900000000	1800000000	2900000000	2800000000		62.3288	6	600000000	1200000000	600000000	400000000	750000000	370000000	48000000		97000000	62.3288	6	640000000	850000000	730000000	360000000	62.3288	6	170000000	1500000000	2100000000	37000000
P32455	Interferon-induced guanylate-binding protein 1 OS=Homo sapiens GN=GBP1 PE=1 SV=2															2.7027	1				27000000			43000000														2.02703	1	4200000
P32754	4-hydroxyphenylpyruvate dioxygenase OS=Homo sapiens GN=HPD PE=1 SV=2	2.29008	1
P32780	General transcription factor IIH subunit 1 OS=Homo sapiens GN=GTF2H1 PE=1 SV=1
P32856	Syntaxin-2 OS=Homo sapiens GN=STX2 PE=1 SV=3
P32926	Desmoglein-3 OS=Homo sapiens GN=DSG3 PE=1 SV=2	1.5015	1				1.26518e+07
P32942	Intercellular adhesion molecule 3 OS=Homo sapiens GN=ICAM3 PE=1 SV=2								1.64534	1	146940209	100133549		35767897		1.64534	1			24000000	190000000						1.64534	1			110000000							1.64534	1	19000000				1.64534	1
P33076	MHC class II transactivator OS=Homo sapiens GN=CIITA PE=1 SV=3
P33121	Long-chain-fatty-acid--CoA ligase 1 OS=Homo sapiens GN=ACSL1 PE=1 SV=1	1.57593	1						1.57593	1				46601007													1.57593	1			36000000
P33151	Cadherin-5 OS=Homo sapiens GN=CDH5 PE=1 SV=5
P33176	Kinesin-1 heavy chain OS=Homo sapiens GN=KIF5B PE=1 SV=1								1.66147	1																												1.66147	1	8400000			34000000	1.66147	1	4400000
P33241	Lymphocyte-specific protein 1 OS=Homo sapiens GN=LSP1 PE=1 SV=1								32.7434	6	6.4413e+08		1.24953e+08	356751208	163445977	53.0973	3	65000000		34000000		90000000			110000000		58.1121	4	160000000		160000000		44000000	62000000
P33241-2	Isoform 2 of Lymphocyte-specific protein 1 OS=Homo sapiens GN=LSP1															47.6534	1	32000000									53.0686	1				42000000
P33241-3	Isoform 3 of Lymphocyte-specific protein 1 OS=Homo sapiens GN=LSP1	22.0557	5		1.8178e+06	1.12499e+09	4.46912e+08	1.55918e+07																														13.2762	3	220000000		63000000		13.2762	3	62000000	200000000	1600000000	860000000
P33527-9	Isoform 9 of Multidrug resistance-associated protein 1 OS=Homo sapiens GN=ABCC1
P33908	Mannosyl-oligosaccharide 1,2-alpha-mannosidase IA OS=Homo sapiens GN=MAN1A1 PE=1 SV=3	4.2879	2				1.81854e+07																				5.35988	3	13000000						49000000
P33993	DNA replication licensing factor MCM7 OS=Homo sapiens GN=MCM7 PE=1 SV=4
P34059	N-acetylgalactosamine-6-sulfatase OS=Homo sapiens GN=GALNS PE=1 SV=1								3.06513	1	2.472e+07					17.8161	8	27000000		66000000	150000000	130000000	130000000	73000000	180000000		10.728	4	48000000	70000000	22000000		40000000					9.57854	3	24000000	54000000	39000000	160000000	9.77011	3				12000000
P34096	Ribonuclease 4 OS=Homo sapiens GN=RNASE4 PE=1 SV=3	34.6939	6		4.36648e+07	9.41602e+07	1.98521e+08	6.32666e+06								8.84354	1	130000000	20000000	110000000	66000000	73000000		29000000			16.3265	2				31000000	26000000		12000000									5.44218	1	26000000
P34896	Serine hydroxymethyltransferase, cytosolic OS=Homo sapiens GN=SHMT1 PE=1 SV=1
P34897	Serine hydroxymethyltransferase, mitochondrial OS=Homo sapiens GN=SHMT2 PE=1 SV=3
P34910-2	Isoform 2 of Protein EVI2B OS=Homo sapiens GN=EVI2B	3.23974	1			119650906	6.66833e+07		3.23974	1					100865828	3.23974	1	65000000	63000000	110000000	24000000		15000000				3.23974	1		19000000			77000000	100000000			69000000
P34913	Bifunctional epoxide hydrolase 2 OS=Homo sapiens GN=EPHX2 PE=1 SV=2																																					5.40541	1				680000000
P34931	Heat shock 70 kDa protein 1-like OS=Homo sapiens GN=HSPA1L PE=1 SV=2																																											25.897	1				5600000
P34932	Heat shock 70 kDa protein 4 OS=Homo sapiens GN=HSPA4 PE=1 SV=4	11.5476	6	1.52044e+06		9.5808e+07	6.14673e+07		5.59524	3	1.36425e+08	2.3389e+07			5.53572e+07	13.5714	9	39000000		60000000	290000000	110000000		11000000	150000000		10.3571	6	93000000		41000000	39000000	24000000				81000000	6.30952	3	20000000				5.95238	3	38000000			14000000
P34949	Mannose-6-phosphate isomerase OS=Homo sapiens GN=MPI PE=1 SV=2																																											3.5461	1	16000000
P34982	Olfactory receptor 1D2 OS=Homo sapiens GN=OR1D2 PE=1 SV=2
P35030	Trypsin-3 OS=Homo sapiens GN=PRSS3 PE=1 SV=2	4.27632	1	88415924	6.4224e+07				4.27632	1	1.02394e+08	5.73064e+07				4.27632	1				66000000		85000000	57000000			4.27632	1	58000000						310000000			4.27632	1		78000000	71000000		4.27632	1	200000000
P35080	Profilin-2 OS=Homo sapiens GN=PFN2 PE=1 SV=3																										10.7143	1	35000000					18000000										20.7143	2	180000000
P35125	Ubiquitin carboxyl-terminal hydrolase 6 OS=Homo sapiens GN=USP6 PE=1 SV=2															1.70697	1
P35221-2	Isoform 2 of Catenin alpha-1 OS=Homo sapiens GN=CTNNA1
P35222	Catenin beta-1 OS=Homo sapiens GN=CTNNB1 PE=1 SV=1															4.9936	1
P35237	Serpin B6 OS=Homo sapiens GN=SERPINB6 PE=1 SV=3	12.766	4				5.44218e+07									15.6915	4	95000000	35000000	35000000							19.6809	5				48000000	56000000	96000000										12.766	4	41000000
P35241	Radixin OS=Homo sapiens GN=RDX PE=1 SV=1
P35241-5	Isoform 5 of Radixin OS=Homo sapiens GN=RDX	17.2185	1				24358268									23.1788	3		16000000	49000000							20.1987	2				8900000		27000000				9.93377	1	12000000				16.3907	2	230000000
P35247	Pulmonary surfactant-associated protein D OS=Homo sapiens GN=SFTPD PE=1 SV=3	14.6667	3				4.86834e+07																				23.4667	5	68000000			300000000	120000000	230000000	330000000		380000000							10.9333	2	500000000
P35270	Sepiapterin reductase OS=Homo sapiens GN=SPR PE=1 SV=1																																											5.74713	1	35000000
P35321	Cornifin-A OS=Homo sapiens GN=SPRR1A PE=1 SV=2
P35326	Small proline-rich protein 2A OS=Homo sapiens GN=SPRR2A PE=1 SV=1
P35527	Keratin, type I cytoskeletal 9 OS=Homo sapiens GN=KRT9 PE=1 SV=3	62.4398	21	3.37725e+08	1.36569e+08	3.28133e+08	2.57098e+08	7.73892e+07	30.8186	11	1.03217e+08	3.48957e+07	1.64499e+08	7.98066e+07	1.31649e+08	47.0305	15	130000000	56000000	200000000	92000000	110000000	240000000	68000000	41000000	83000000	71.9101	27	99000000	350000000	300000000	960000000	220000000	180000000	840000000	830000000	110000000	38.6838	13	57000000	71000000	170000000		45.1043	14	250000000	410000000	320000000	67000000
P35542	Serum amyloid A-4 protein OS=Homo sapiens GN=SAA4 PE=1 SV=2	8.46154	1	15297547																							32.3077	4					130000000		1200000000									8.46154	1		57000000
P35555	Fibrillin-1 OS=Homo sapiens GN=FBN1 PE=1 SV=3
P35556	Fibrillin-2 OS=Homo sapiens GN=FBN2 PE=1 SV=3
P35557-2	Isoform 2 of Glucokinase OS=Homo sapiens GN=GCK
P35558	Phosphoenolpyruvate carboxykinase, cytosolic [GTP] OS=Homo sapiens GN=PCK1 PE=1 SV=3																																											2.2508	1
P35568	Insulin receptor substrate 1 OS=Homo sapiens GN=IRS1 PE=1 SV=1																										2.33494	1				510000000
P35573	Glycogen debranching enzyme OS=Homo sapiens GN=AGL PE=1 SV=3								0.652742	1		1.52779e+07				5.28721	7				66000000		34000000	49000000	46000000													6.26632	7	33000000	31000000	34000000	47000000	2.34987	3	7600000	36000000
P35579	Myosin-9 OS=Homo sapiens GN=MYH9 PE=1 SV=4	17.0918	24		1.83189e+07	1.78061e+08	13159816	6.39212e+07	32.551	68	1.65419e+09	1.66922e+09	2.25337e+09	1.2653e+09	8.32761e+08	44.898	97	430000000	390000000	140000000	1700000000	2000000000	4800000000	2600000000	2700000000		43.1122	93	1200000000	2600000000	2100000000	540000000	980000000	880000000	54000000	18000000	540000000	32.8061	70	640000000	1800000000	3100000000	150000000	33.7245	69	180000000	1700000000	2200000000	430000000
P35606	Coatomer subunit beta' OS=Homo sapiens GN=COPB2 PE=1 SV=2	6.18102	4			68926899		9.20922e+06	3.86313	3		3.50302e+07	1.31896e+08			9.8234	7					120000000	190000000	120000000	68000000		6.18102	5		140000000	99000000		36000000					7.39514	6		45000000	55000000	160000000	4.41501	3	37000000	59000000	60000000	4800000
P35613	Basigin OS=Homo sapiens GN=BSG PE=1 SV=2															3.63636	1						8800000
P35637	RNA-binding protein FUS OS=Homo sapiens GN=FUS PE=1 SV=1															4.37262	2			14000000		18000000
P35659	Protein DEK OS=Homo sapiens GN=DEK PE=1 SV=1								9.06667	2	1.46671e+08	1.07881e+08	253966386	2.16357e+07		14.1333	3					110000000	110000000	140000000	120000000		9.06667	2	26000000	150000000		23000000						10.6667	2	63000000	270000000	120000000		9.06667	2		76000000
P35670	Copper-transporting ATPase 2 OS=Homo sapiens GN=ATP7B PE=1 SV=4																										1.56997	1							47000000
P35754	Glutaredoxin-1 OS=Homo sapiens GN=GLRX PE=1 SV=2	43.3962	4	6.25149e+07	6.78362e+07	4.95189e+08	1.43974e+08		58.4906	4	3.19695e+08	1.86608e+08	103340309		212255082	70.7547	5	440000000	32000000	270000000	1100000000	410000000	530000000	820000000	710000000	72000000	70.7547	5	380000000	370000000	180000000	170000000	410000000	250000000		59000000	160000000	70.7547	5	370000000	250000000	240000000	78000000	70.7547	5	250000000	320000000	350000000	93000000
P35858-2	Isoform 2 of Insulin-like growth factor-binding protein complex acid labile subunit OS=Homo sapiens GN=IGFALS	9.6423	4	17995969			6.64682e+07		3.42146	1	1.59419e+07					12.2862	5	59000000									41.2131	22	60000000			140000000	130000000	110000000	1000000000	4100000	46000000							2.17729	1
P35908	Keratin, type II cytoskeletal 2 epidermal OS=Homo sapiens GN=KRT2 PE=1 SV=2	48.8263	16	8.68158e+07	1.22936e+08	6.82792e+06	1.77568e+08	2.28547e+07	31.4554	11	5.12869e+07	62097020	4.84865e+07	35289935	1.35669e+08	30.5164	10	79000000	29000000	12000000	71000000	66000000	38000000	54000000		55000000	67.9186	25	130000000	110000000	100000000	120000000	100000000	79000000	190000000	63000000	150000000	19.2488	6	170000000	26000000	54000000		33.0203	9	49000000	150000000	11000000	3100000
P35916	Vascular endothelial growth factor receptor 3 OS=Homo sapiens GN=FLT4 PE=1 SV=3	0.586941	1			85715400																					0.880411	1							2000000
P35998	26S protease regulatory subunit 7 OS=Homo sapiens GN=PSMC2 PE=1 SV=3	3.00231	1					5408057	2.54042	1					1.35284e+07
P36222	Chitinase-3-like protein 1 OS=Homo sapiens GN=CHI3L1 PE=1 SV=2	40.7311	13	57794124	4.12569e+08	6.27998e+08	8.16448e+08	1.17825e+08	27.9373	8	3.70587e+08	2.1568e+08	4.35723e+07	1.69351e+08	1.43811e+08	47.7807	16	410000000	290000000	300000000	540000000	1000000000	1100000000	710000000	1100000000		37.5979	12	340000000	260000000	390000000	230000000	320000000	170000000	26000000		180000000	31.5927	10	91000000	110000000	170000000	250000000	32.8982	10	110000000	330000000	210000000	130000000
P36269-3	Isoform 3 of Gamma-glutamyltransferase 5 OS=Homo sapiens GN=GGT5																																											2.55537	1	24000000
P36507	Dual specificity mitogen-activated protein kinase kinase 2 OS=Homo sapiens GN=MAP2K2 PE=1 SV=1								3.25	1	6.07534e+07				3.39966e+07	3.25	2			35000000	77000000	28000000					3.25	1			19000000
P36543	V-type proton ATPase subunit E 1 OS=Homo sapiens GN=ATP6V1E1 PE=1 SV=1	3.9823	1			2.9557e+07			3.9823	1	109906521	5.53994e+07				3.9823	1					46000000					3.9823	1			33000000
P36544-2	Isoform 2 of Neuronal acetylcholine receptor subunit alpha-7 OS=Homo sapiens GN=CHRNA7																										3.57815	1
P36578	60S ribosomal protein L4 OS=Homo sapiens GN=RPL4 PE=1 SV=5								4.68384	1					24661992
P36776	Lon protease homolog, mitochondrial OS=Homo sapiens GN=LONP1 PE=1 SV=2
P36871	Phosphoglucomutase-1 OS=Homo sapiens GN=PGM1 PE=1 SV=3	28.8256	12	6.42659e+06		1.59754e+08	1.27872e+08	2.05575e+07								17.6157	8	95000000		66000000	110000000	21000000				42000000	36.4769	14	99000000			130000000	98000000	73000000			82000000	23.1317	12	110000000
P36871-2	Isoform 2 of Phosphoglucomutase-1 OS=Homo sapiens GN=PGM1								3.7931	2	13718274				54203930																													9.13793	4	100000000
P36915	Guanine nucleotide-binding protein-like 1 OS=Homo sapiens GN=GNL1 PE=1 SV=2
P36955	Pigment epithelium-derived factor OS=Homo sapiens GN=SERPINF1 PE=1 SV=4	37.799	15	7.32772e+08	553659368	6.55865e+08	2.77249e+09	1.38713e+08	20.0957	8	15551994	2.84999e+08	1.59006e+08	2.79823e+08	5.4296e+08	40.9091	15	1400000000	1000000000	1100000000	310000000	810000000	110000000	420000000	150000000	89000000	63.1579	21	740000000	290000000	910000000	1900000000	1700000000	2400000000	2100000000	270000000	2500000000	22.488	9	56000000	47000000	310000000		40.4306	14	3000000000	520000000	220000000	130000000
P36957	Dihydrolipoyllysine-residue succinyltransferase component of 2-oxoglutarate dehydrogenase complex, mitochondrial OS=Homo sapiens GN=DLST PE=1 SV=4								3.09051	1	56523950					3.09051	1				38000000																							3.09051	1				20000000
P36969	Phospholipid hydroperoxide glutathione peroxidase, mitochondrial OS=Homo sapiens GN=GPX4 PE=1 SV=3															13.198	2				36000000	52000000																5.58376	1	41000000				18.7817	3	97000000
P36980	Complement factor H-related protein 2 OS=Homo sapiens GN=CFHR2 PE=1 SV=1															9.62963	1										30	2				40000000	69000000		230000000		25000000	23.3333	1		22000000			13.7037	3	14000000	50000000	86000000
P37108	Signal recognition particle 14 kDa protein OS=Homo sapiens GN=SRP14 PE=1 SV=2	10.2941	1			1.39321e+08	1.49101e+07		10.2941	1	2.09718e+07	18672632				17.6471	2				37000000	260000000	120000000	230000000			10.2941	1		71000000				13000000										10.2941	1			32000000
P37235	Hippocalcin-like protein 1 OS=Homo sapiens GN=HPCAL1 PE=1 SV=3	4.14508	1			2.23329e+07
P37802-2	Isoform 2 of Transgelin-2 OS=Homo sapiens GN=TAGLN2	49.5455	9	1.36306e+08	7.41256e+07	1272557233	4.84033e+08	1.87188e+08	41.3636	8	1.07876e+09	9.0453e+08	4.26958e+08	5.95292e+08	6.92608e+08	44.5455	8	330000000	60000000	480000000	1500000000	2000000000	1200000000	1500000000	460000000	10000000	49.5455	9	890000000	920000000	530000000	390000000	490000000	360000000	48000000	160000000	520000000	51.8182	10	330000000	480000000	1000000000		64.5455	12	640000000	930000000	84000000	110000000
P37837	Transaldolase OS=Homo sapiens GN=TALDO1 PE=1 SV=2	40.0593	15	2.29112e+08	1.15378e+08	3.92036e+09	2.44475e+09	4.15661e+08	42.1365	16	6.41327e+09	3.62947e+09	1.90678e+09	1.12243e+09	2.66349e+09	54.8961	24	3500000000	1600000000	3300000000	12000000000	6300000000	6800000000	7800000000	10000000000	270000000	49.8516	23	3100000000	4600000000	2800000000	2500000000	2700000000	2200000000	190000000	290000000	2400000000	54.8961	26	3500000000	3300000000	4500000000		46.8843	20	1600000000	4700000000	3200000000	1000000000
P37840	Alpha-synuclein OS=Homo sapiens GN=SNCA PE=1 SV=1	37.8571	3	2.12063e+07	50215917											9.28571	1									41000000	20.7143	2								52000000
P38159	RNA-binding motif protein, X chromosome OS=Homo sapiens GN=RBMX PE=1 SV=3	10.9974	4			3.36754e+08	2.88181e+08	1.54134e+08	6.64962	2	8.73933e+07				2.87997e+08	5.37084	2	31000000	120000000	360000000							7.67263	3					42000000											12.2762	4	160000000
P38571	Lysosomal acid lipase/cholesteryl ester hydrolase OS=Homo sapiens GN=LIPA PE=1 SV=2
P38606	V-type proton ATPase catalytic subunit A OS=Homo sapiens GN=ATP6V1A PE=1 SV=2	4.53809	2			2.28728e+08																					3.40357	1	120000000
P38646	Stress-70 protein, mitochondrial OS=Homo sapiens GN=HSPA9 PE=1 SV=2	4.12371	2			2.21782e+07			4.56554	2	2.84487e+07	1.09474e+07				10.3093	5				61000000		92000000		62000000		3.53461	2	190000000									4.56554	2			28000000		10.6038	5	87000000	28000000	38000000
P38935	DNA-binding protein SMUBP-2 OS=Homo sapiens GN=IGHMBP2 PE=1 SV=3
P39019	40S ribosomal protein S19 OS=Homo sapiens GN=RPS19 PE=1 SV=2	6.2069	1				86799135	2.20418e+07																																				6.2069	1	40000000
P39023	60S ribosomal protein L3 OS=Homo sapiens GN=RPL3 PE=1 SV=2	2.97767	1					8.46177e+06	2.97767	1				19796427
P39060	Collagen alpha-1(XVIII) chain OS=Homo sapiens GN=COL18A1 PE=1 SV=5	0.969213	1				17230239																				0.969213	1					15000000
P39687	Acidic leucine-rich nuclear phosphoprotein 32 family member A OS=Homo sapiens GN=ANP32A PE=1 SV=1	14.4578	2			2.1641e+08			27.7108	4	417494542	2.02458e+08		1.44638e+08	291063706	26.1044	4	350000000	170000000	180000000	1000000000	200000000	69000000		540000000		28.9157	5	200000000	46000000	120000000	270000000	310000000	220000000	50000000		95000000	22.8916	3	120000000			2900000000	25.7028	4		110000000		39000000
P39748	Flap endonuclease 1 OS=Homo sapiens GN=FEN1 PE=1 SV=1															15.2632	4						82000000	91000000			8.15789	2	32000000	54000000								8.15789	2	7700000	36000000		82000000
P40121	Macrophage-capping protein OS=Homo sapiens GN=CAPG PE=1 SV=2	35.3448	8	9.24738e+07	6.00451e+07	8.6526e+08	456968407	2.37908e+08	43.1034	9	2.11678e+09	1.33064e+09	9.92216e+08	5.2306e+08	3.38738e+08	50.2874	11	570000000	230000000	540000000	1100000000	1100000000	1000000000	1600000000	1500000000		50.2874	11	1200000000	680000000	930000000	520000000	650000000	460000000			190000000	36.7816	8	440000000	340000000	490000000	25000000	43.1034	9	310000000	470000000	77000000	150000000
P40189	Interleukin-6 receptor subunit beta OS=Homo sapiens GN=IL6ST PE=1 SV=2
P40199	Carcinoembryonic antigen-related cell adhesion molecule 6 OS=Homo sapiens GN=CEACAM6 PE=1 SV=3	14.2442	3				5.8193e+07		11.3372	2	8.95769e+07	7.36902e+07	9.85422e+06			18.314	3			30000000	120000000	50000000	88000000	64000000			14.2442	3	21000000		49000000			20000000				15.407	2	82000000	110000000	20000000	35000000	11.3372	2	130000000
P40227	T-complex protein 1 subunit zeta OS=Homo sapiens GN=CCT6A PE=1 SV=3
P40306	Proteasome subunit beta type-10 OS=Homo sapiens GN=PSMB10 PE=1 SV=1	11.3553	2			7.23008e+07	1.27748e+07		7.32601	1	5.19361e+07					31.8681	5	42000000	18000000	30000000	160000000	48000000	110000000	110000000			23.0769	3	43000000	69000000	80000000	45000000	27000000	54000000				17.5824	3	41000000	33000000	72000000		11.3553	2	51000000	71000000	100000000	10000000
P40394-2	Isoform 2 of Alcohol dehydrogenase class 4 mu/sigma chain OS=Homo sapiens GN=ADH7	15.4822	4	4.76251e+07																																								10.9137	2	87000000
P40429	60S ribosomal protein L13a OS=Homo sapiens GN=RPL13A PE=1 SV=2	5.41872	1
P40925-3	Isoform 3 of Malate dehydrogenase, cytoplasmic OS=Homo sapiens GN=MDH1	36.9318	10	3.07646e+08	3.30167e+08	8.36466e+08	901252591	1.53638e+08	24.7159	8	4.75059e+08	7.57802e+08	1201152759	2.63873e+08	741706767	33.2386	9	1400000000	150000000	710000000	1700000000	1700000000	150000000	1400000000	800000000	340000000	29.5455	8	1100000000	530000000	640000000	870000000	1300000000	1100000000	300000000	250000000	510000000	34.0909	10	700000000	760000000	790000000		29.5455	8	1500000000	730000000	530000000	53000000
P40926	Malate dehydrogenase, mitochondrial OS=Homo sapiens GN=MDH2 PE=1 SV=3	36.0947	9	34098447	15426630	1.10191e+08	1.98125e+08	4.95158e+07	31.3609	8	6.54652e+07	8.14721e+07			129548804	31.6568	8	81000000	33000000	52000000	58000000	150000000	15000000	57000000	52000000		35.503	9	140000000	6000000	330000000	54000000	150000000	81000000			130000000	28.6982	7	11000000	100000000	98000000		29.5858	7	250000000	11000000
P40939	Trifunctional enzyme subunit alpha, mitochondrial OS=Homo sapiens GN=HADHA PE=1 SV=2	2.75229	1					8.18203e+06
P41091	Eukaryotic translation initiation factor 2 subunit 3 OS=Homo sapiens GN=EIF2S3 PE=1 SV=3	3.81356	1			4.91791e+07		8.83941e+06	2.9661	1				3.72629e+07		6.14407	2				30000000																	3.81356	1			75000000	82000000
P41208	Centrin-2 OS=Homo sapiens GN=CETN2 PE=1 SV=1																										6.97674	1	8400000															6.97674	1	25000000
P41218	Myeloid cell nuclear differentiation antigen OS=Homo sapiens GN=MNDA PE=1 SV=1	32.9238	13		4.1704e+07	6.10005e+08	6.53573e+08	1.9443e+08	23.3415	7	3.00748e+07	210727683	3.3647e+08	2.17481e+08	3.13729e+08	27.2727	9	390000000	66000000	280000000	21000000	160000000	38000000	35000000	34000000		42.9975	12	76000000		190000000	260000000	230000000	210000000			50000000	14.2506	4		87000000	190000000		30.7125	7	46000000	230000000	69000000
P41219-2	Isoform 2 of Peripherin OS=Homo sapiens GN=PRPH															8.9172	1
P41221	Protein Wnt-5a OS=Homo sapiens GN=WNT5A PE=1 SV=2																										6.57895	1
P41222	Prostaglandin-H2 D-isomerase OS=Homo sapiens GN=PTGDS PE=1 SV=1	8.42105	1	18717803																							8.42105	1							110000000
P41236	Protein phosphatase inhibitor 2 OS=Homo sapiens GN=PPP1R2 PE=1 SV=2
P41240	Tyrosine-protein kinase CSK OS=Homo sapiens GN=CSK PE=1 SV=1	11.5556	4			6.73009e+07		2.22923e+06	5.11111	2	59004946		3.30124e+07	2.27065e+07		5.11111	2			22000000	11000000	71000000	38000000	15000000			5.11111	2	41000000	29000000
P41252	Isoleucine--tRNA ligase, cytoplasmic OS=Homo sapiens GN=IARS PE=1 SV=2																																											1.50555	1
P41439	Folate receptor gamma OS=Homo sapiens GN=FOLR3 PE=1 SV=1															54.7325	14	1700000000	710000000	1800000000	6500000000	7000000000	5700000000	6200000000	7000000000	120000000
P42025	Beta-centractin OS=Homo sapiens GN=ACTR1B PE=1 SV=1	2.65957	1					9613889
P42126	Enoyl-CoA delta isomerase 1, mitochondrial OS=Homo sapiens GN=ECI1 PE=1 SV=1															17.2185	3				65000000		25000000																					4.30464	1	160000000
P42166	Lamina-associated polypeptide 2, isoform alpha OS=Homo sapiens GN=TMPO PE=1 SV=2	13.5447	6		1.56271e+07	3.75695e+08	1.7504e+08		1.72911	1	225500700				263126479	8.21326	4	120000000	25000000	160000000	56000000					28000000	7.3487	3	150000000			89000000	130000000	46000000		20000000	88000000							4.03458	2	98000000
P42224	Signal transducer and activator of transcription 1-alpha/beta OS=Homo sapiens GN=STAT1 PE=1 SV=2	5.6	3			6.8798e+07
P42229	Signal transducer and activator of transcription 5A OS=Homo sapiens GN=STAT5A PE=1 SV=1
P42330	Aldo-keto reductase family 1 member C3 OS=Homo sapiens GN=AKR1C3 PE=1 SV=4																										5.88235	1	16000000			22000000	40000000	26000000										28.483	2	91000000
P42331-4	Isoform 4 of Rho GTPase-activating protein 25 OS=Homo sapiens GN=ARHGAP25	1.85759	1					8.6934e+06	1.85759	1	1.00225e+08	49047116		71179166		13.4675	6			84000000	220000000	260000000	110000000	150000000	300000000		3.56037	2	100000000		81000000			27000000				4.95356	3	20000000		58000000		5.26316	3		130000000
P42336	Phosphatidylinositol 4,5-bisphosphate 3-kinase catalytic subunit alpha isoform OS=Homo sapiens GN=PIK3CA PE=1 SV=2
P42345	Serine/threonine-protein kinase mTOR OS=Homo sapiens GN=MTOR PE=1 SV=1																										0.863084	1
P42356	Phosphatidylinositol 4-kinase alpha OS=Homo sapiens GN=PI4KA PE=1 SV=3																																											1.81018	1
P42566	Epidermal growth factor receptor substrate 15 OS=Homo sapiens GN=EPS15 PE=1 SV=2															2.12054	1			5700000
P42574	Caspase-3 OS=Homo sapiens GN=CASP3 PE=1 SV=2	3.97112	1			2.79304e+07			6.85921	2	37933758	2.91711e+07				9.74729	3	17000000			63000000	50000000		66000000			6.85921	2	30000000	44000000	20000000	45000000	16000000					6.85921	2		22000000	16000000		3.97112	1		42000000
P42658	Dipeptidyl aminopeptidase-like protein 6 OS=Homo sapiens GN=DPP6 PE=1 SV=2															1.6185	1
P42677	40S ribosomal protein S27 OS=Homo sapiens GN=RPS27 PE=1 SV=3																										14.2857	1
P42679-2	Isoform 2 of Megakaryocyte-associated tyrosine-protein kinase OS=Homo sapiens GN=MATK
P42694	Probable helicase with zinc finger domain OS=Homo sapiens GN=HELZ PE=1 SV=2
P42768	Wiskott-Aldrich syndrome protein OS=Homo sapiens GN=WAS PE=1 SV=4	1.39442	1			47305206			9.36255	3	1.19833e+08	2.94358e+07	44925738	66549346	2.31704e+07	7.17131	3			15000000	160000000	110000000	96000000	100000000			2.98805	2		41000000	25000000							2.98805	2	24000000	30000000	58000000		8.16733	3		35000000	54000000
P42785	Lysosomal Pro-X carboxypeptidase OS=Homo sapiens GN=PRCP PE=1 SV=1															29.0323	11	44000000	46000000	120000000	280000000	130000000	250000000	65000000																				12.9032	4		180000000		69000000
P42785-2	Isoform 2 of Lysosomal Pro-X carboxypeptidase OS=Homo sapiens GN=PRCP	6.76983	2			388188440	1.61959e+07	7.68509e+07	12.3791	5	9.92806e+07		217239662														16.8279	7	27000000	180000000	170000000	30000000	45000000					13.1528	5	41000000	25000000	360000000
P43034	Platelet-activating factor acetylhydrolase IB subunit alpha OS=Homo sapiens GN=PAFAH1B1 PE=1 SV=2	15.3659	4			4.39719e+07	3.04752e+07	8.70275e+06	10.7317	3	1.10076e+08	6.49599e+07	1.78181e+08	165612840	3.74687e+07	32.6829	10	12000000			130000000	200000000		130000000			22.1951	6	68000000	31000000	69000000		37000000					15.8537	4	21000000	70000000	82000000		5.85366	2
P43121	Cell surface glycoprotein MUC18 OS=Homo sapiens GN=MCAM PE=1 SV=2																										1.70279	1							11000000
P43234	Cathepsin O OS=Homo sapiens GN=CTSO PE=2 SV=1																										3.11526	1						33000000
P43243	Matrin-3 OS=Homo sapiens GN=MATR3 PE=1 SV=2																																											1.06257	1	12000000
P43246	DNA mismatch repair protein Msh2 OS=Homo sapiens GN=MSH2 PE=1 SV=1															1.49893	1
P43251-2	Isoform 2 of Biotinidase OS=Homo sapiens GN=BTD	4.0367	1	4.27011e+07												1.83486	1	56000000									16.1468	7				48000000		100000000	300000000
P43353	Aldehyde dehydrogenase family 3 member B1 OS=Homo sapiens GN=ALDH3B1 PE=1 SV=1	5.12821	2	4.44307e+07					2.5641	1	2.49427e+07					20.7265	7	85000000	66000000	22000000	18000000		22000000	12000000			25.8547	9	180000000	43000000	17000000	70000000	63000000	150000000			250000000	8.97436	4	15000000			2800000000	32.0513	10	1300000000	30000000
P43405	Tyrosine-protein kinase SYK OS=Homo sapiens GN=SYK PE=1 SV=1	6.14173	3			2.46777e+07										11.0236	4				16000000	69000000	18000000	140000000			4.09449	2	26000000		5200000							1.88976	1					4.09449	2		19000000	20000000
P43487	Ran-specific GTPase-activating protein OS=Homo sapiens GN=RANBP1 PE=1 SV=1	9.95025	2				86910309	9.83856e+07
P43490	Nicotinamide phosphoribosyltransferase OS=Homo sapiens GN=NAMPT PE=1 SV=1	35.0305	14			2.26404e+08	1.64137e+08	2.71117e+07	13.8493	6		9.36886e+07	9.01871e+07	3.54846e+08	129953474	36.2525	14	210000000	89000000	160000000	16000000	65000000					31.9756	11	99000000	30000000	68000000	180000000	250000000	66000000			120000000	5.70265	2			18000000		7.12831	3
P43652	Afamin OS=Homo sapiens GN=AFM PE=1 SV=1	28.5476	15	3.30088e+08	1.41896e+08	1.0065e+08	2.20293e+08	1.4531e+07	35.0584	16	3.41576e+08	1.94286e+08	29285442	4.59643e+07	1.39653e+08	35.8932	18	560000000	290000000	81000000	110000000	32000000	53000000	57000000	31000000	110000000	65.6093	42	590000000	340000000	610000000	530000000	530000000	560000000	3700000000	70000000	120000000	20.3673	11	110000000	46000000	41000000	13000000000	22.7045	11	190000000	230000000	74000000	29000000
P45877	Peptidyl-prolyl cis-trans isomerase C OS=Homo sapiens GN=PPIC PE=1 SV=1	9.90566	2			5.10876e+07	1.34817e+08																																					3.77358	1	20000000
P45973	Chromobox protein homolog 5 OS=Homo sapiens GN=CBX5 PE=1 SV=1
P45974	Ubiquitin carboxyl-terminal hydrolase 5 OS=Homo sapiens GN=USP5 PE=1 SV=2																										1.04895	1	14000000
P46020	Phosphorylase b kinase regulatory subunit alpha, skeletal muscle isoform OS=Homo sapiens GN=PHKA1 PE=1 SV=2																																											0.735895	1		210000000
P46098-5	Isoform 5 of 5-hydroxytryptamine receptor 3A OS=Homo sapiens GN=HTR3A
P46100-6	Isoform 6 of Transcriptional regulator ATRX OS=Homo sapiens GN=ATRX
P46109	Crk-like protein OS=Homo sapiens GN=CRKL PE=1 SV=1	5.94059	1			85605564			5.94059	1						5.94059	1										5.94059	1	45000000				24000000					5.94059	1				1900000000	10.8911	2	32000000	28000000
P46199	Translation initiation factor IF-2, mitochondrial OS=Homo sapiens GN=MTIF2 PE=1 SV=2
P46459	Vesicle-fusing ATPase OS=Homo sapiens GN=NSF PE=1 SV=3	1.47849	1			1.0737e+08			4.43548	3	8.24551e+07		8.10423e+07		6.44843e+07	7.66129	5				110000000	51000000	140000000	180000000			6.04839	3	31000000	110000000								5.37634	3	37000000	35000000	40000000		2.95699	2			66000000	17000000
P46531	Neurogenic locus notch homolog protein 1 OS=Homo sapiens GN=NOTCH1 PE=1 SV=4
P46597-3	Isoform 3 of Acetylserotonin O-methyltransferase OS=Homo sapiens GN=ASMT
P46781	40S ribosomal protein S9 OS=Homo sapiens GN=RPS9 PE=1 SV=3															4.12371	1				14000000
P46782	40S ribosomal protein S5 OS=Homo sapiens GN=RPS5 PE=1 SV=4	7.35294	1			1.35085e+07																					7.35294	1				4700000
P46821	Microtubule-associated protein 1B OS=Homo sapiens GN=MAP1B PE=1 SV=2																																											0.324149	1
P46926	Glucosamine-6-phosphate isomerase 1 OS=Homo sapiens GN=GNPDA1 PE=1 SV=1	3.46021	1			114192234	9.80264e+07		4.15225	1			50386056			39.7924	7	52000000		25000000	170000000	87000000	61000000	110000000			13.4948	3	62000000	19000000								48.4429	10	42000000	75000000	65000000	210000000	9.68858	2
P46939-2	Isoform 2 of Utrophin OS=Homo sapiens GN=UTRN															0.232693	2				2000000000	65000000		2200000000	1500000000		0.203607	1		430000000			13000000					0.203607	1	95000000	2200000000	390000000		0.203607	1
P46940	Ras GTPase-activating-like protein IQGAP1 OS=Homo sapiens GN=IQGAP1 PE=1 SV=1	17.8636	20			5.32388e+08	1.58785e+08	8.61029e+07	21.9071	26	1009970555	6.75301e+08	8.71641e+08	9.06267e+08	2.62264e+08	25.5281	32	250000000	86000000	140000000	840000000	840000000	1100000000	1200000000	1400000000		32.589	34	520000000	870000000	720000000	220000000	170000000	350000000	26000000		140000000	28.7266	34	510000000	880000000	1100000000		32.408	34	190000000	600000000	700000000	190000000
P46976	Glycogenin-1 OS=Homo sapiens GN=GYG1 PE=1 SV=4	12.2857	4			1.44096e+08	4.2896e+07	2.27589e+07	15.4286	5	105292004				1.51059e+08	15.1429	5	51000000		130000000	690000000	66000000	210000000				12.2857	4	63000000				68000000	30000000				10	3	51000000	34000000		270000000	9.71429	3		47000000
P47755	F-actin-capping protein subunit alpha-2 OS=Homo sapiens GN=CAPZA2 PE=1 SV=3	6.29371	1						25.1748	4	1.14661e+08					51.3986	7				280000000	18000000	56000000	25000000	140000000		33.9161	5	77000000	27000000		63000000	35000000	79000000				6.29371	1	19000000			120000000	19.5804	2	39000000
P47756	F-actin-capping protein subunit beta OS=Homo sapiens GN=CAPZB PE=1 SV=4																																					36.4621	12	420000000	190000000	240000000	160000000
P47756-2	Isoform 2 of F-actin-capping protein subunit beta OS=Homo sapiens GN=CAPZB	43.75	11		1.47361e+07	7.21638e+08	1.75479e+08	9.19568e+07	58.8235	16	1.21223e+09	4.93393e+08	192675063	4.99784e+08	1.70886e+08	61.3971	18	420000000	170000000	430000000	3000000000	880000000	700000000	910000000	1800000000	37000000	61.3971	16	680000000	490000000	410000000	300000000	330000000	270000000		45000000	430000000							52.5735	12	170000000	600000000	450000000	150000000
P47897	Glutamine--tRNA ligase OS=Homo sapiens GN=QARS PE=1 SV=1																																											2.06452	1	13000000
P47914	60S ribosomal protein L29 OS=Homo sapiens GN=RPL29 PE=1 SV=2															9.43396	1			120000000						44000000	9.43396	1				120000000	150000000	62000000	10000000
P47944	Metallothionein-4 OS=Homo sapiens GN=MT4 PE=2 SV=2
P47989	Xanthine dehydrogenase/oxidase OS=Homo sapiens GN=XDH PE=1 SV=4
P48147	Prolyl endopeptidase OS=Homo sapiens GN=PREP PE=1 SV=2								4.50704	2	2.12065e+07	2.40926e+07		15691403		17.0423	8	9600000			72000000	44000000	47000000	77000000			5.77465	3	11000000	28000000		14000000	6800000	14000000				21.831	11	35000000	63000000	46000000		6.33803	3	59000000
P48163	NADP-dependent malic enzyme OS=Homo sapiens GN=ME1 PE=1 SV=1
P48304	Lithostathine-1-beta OS=Homo sapiens GN=REG1B PE=1 SV=1	17.4699	2				1.08114e+08
P48431	Transcription factor SOX-2 OS=Homo sapiens GN=SOX2 PE=1 SV=1
P48444	Coatomer subunit delta OS=Homo sapiens GN=ARCN1 PE=1 SV=1	4.69667	2			6.26178e+07		6.31682e+06	4.69667	2		2.04981e+07		2.11423e+07		9.78474	4			8700000	47000000	71000000	23000000	54000000			11.9374	5	27000000		17000000	7600000	13000000	11000000				4.69667	2	10000000		37000000	240000000	2.15264	1		26000000
P48454-3	Isoform 3 of Serine/threonine-protein phosphatase 2B catalytic subunit gamma isoform OS=Homo sapiens GN=PPP3CC
P48506	Glutamate--cysteine ligase catalytic subunit OS=Homo sapiens GN=GCLC PE=1 SV=2	5.02355	2	2.39456e+07				1.01836e+07								2.82575	1					16000000																2.82575	1	20000000			180000000	3.92465	2	41000000
P48507	Glutamate--cysteine ligase regulatory subunit OS=Homo sapiens GN=GCLM PE=1 SV=1	3.64964	1			1.61423e+07
P48552	Nuclear receptor-interacting protein 1 OS=Homo sapiens GN=NRIP1 PE=1 SV=2																										0.777202	1									13000000
P48594	Serpin B4 OS=Homo sapiens GN=SERPINB4 PE=1 SV=2	16.1538	2				2.97043e+07																				34.359	5				160000000	170000000	170000000	14000000	180000000	410000000
P48595	Serpin B10 OS=Homo sapiens GN=SERPINB10 PE=1 SV=1	36.7758	12		42119703	2.61455e+08	1.08189e+08	5.83062e+07	40.5542	13	5.18513e+08	2.63622e+08	2.02646e+07	1.91784e+08	2.27172e+08	54.6599	17	180000000	46000000	170000000	700000000	210000000	180000000	140000000	100000000		22.1662	7	92000000	39000000	27000000	32000000	47000000	48000000				54.1562	20	730000000	390000000	460000000		39.0428	11		110000000	130000000	19000000
P48637	Glutathione synthetase OS=Homo sapiens GN=GSS PE=1 SV=1	7.38397	4			5.50594e+07	62686459	8.00385e+06	7.38397	3	154007661	1.14459e+08	129859209	1.46817e+08		29.5359	11	52000000	28000000	46000000	190000000	130000000	140000000	200000000	36000000		19.8312	9	130000000	89000000	70000000	59000000	64000000	78000000				31.0127	12	120000000	170000000	110000000	120000000	15.4008	6	150000000	110000000
P48643	T-complex protein 1 subunit epsilon OS=Homo sapiens GN=CCT5 PE=1 SV=1
P48735	Isocitrate dehydrogenase [NADP], mitochondrial OS=Homo sapiens GN=IDH2 PE=1 SV=2	6.85841	3			24250156	5.2744e+06	3.15585e+06								11.9469	4	34000000			11000000		38000000				8.40708	2					12000000											4.86726	1
P48739-3	Isoform 3 of Phosphatidylinositol transfer protein beta isoform OS=Homo sapiens GN=PITPNB																																					8.42491	1				61000000
P48740-2	Isoform 2 of Mannan-binding lectin serine protease 1 OS=Homo sapiens GN=MASP1																										9.2033	5				31000000		46000000	30000000			1.51099	1			28000000	33000000
P48960	CD97 antigen OS=Homo sapiens GN=CD97 PE=1 SV=4								3.59281	1		8.24036e+06				12.2156	4				80000000		5500000		19000000		8.14371	4	7400000	62000000	21000000			18000000				7.30539	2		45000000		210000000
P49006	MARCKS-related protein OS=Homo sapiens GN=MARCKSL1 PE=1 SV=2																																											6.66667	1	2200000
P49137	MAP kinase-activated protein kinase 2 OS=Homo sapiens GN=MAPKAPK2 PE=1 SV=1	2	1			22849522		1.27924e+06								2	1				35000000
P49189	4-trimethylaminobutyraldehyde dehydrogenase OS=Homo sapiens GN=ALDH9A1 PE=1 SV=3																																					2.42915	1	3300000			9900000000	6.07287	2	13000000
P49247	Ribose-5-phosphate isomerase OS=Homo sapiens GN=RPIA PE=1 SV=3	11.5756	3	39006269	6.83392e+06	21068561		4.35877e+06	9.00322	2	4.67078e+07	2.49171e+07	81792355	5.92773e+07		28.9389	7				190000000	84000000	99000000	240000000	97000000		20.2572	6	48000000	100000000			15000000					24.1158	6	93000000	68000000	210000000		17.0418	5		160000000	120000000	48000000
P49257	Protein ERGIC-53 OS=Homo sapiens GN=LMAN1 PE=1 SV=2															5.4902	1					40000000
P49321-3	Isoform 3 of Nuclear autoantigenic sperm protein OS=Homo sapiens GN=NASP															0.886076	1	6300000									0.886076	1			470000000
P49327	Fatty acid synthase OS=Homo sapiens GN=FASN PE=1 SV=3															2.11071	3				6700000
P49411	Elongation factor Tu, mitochondrial OS=Homo sapiens GN=TUFM PE=1 SV=2																																											2.43363	1	26000000
P49419	Alpha-aminoadipic semialdehyde dehydrogenase OS=Homo sapiens GN=ALDH7A1 PE=1 SV=5																																											10.5751	3	27000000
P49454	Centromere protein F OS=Homo sapiens GN=CENPF PE=1 SV=2																																					0.280374	1		3700000		120000000	0.280374	1
P49458	Signal recognition particle 9 kDa protein OS=Homo sapiens GN=SRP9 PE=1 SV=2								12.7907	1			8.43123e+06			22.093	2				34000000	180000000		200000000														12.7907	1			88000000
P49585	Choline-phosphate cytidylyltransferase A OS=Homo sapiens GN=PCYT1A PE=1 SV=2
P49588-2	Isoform 2 of Alanine--tRNA ligase, cytoplasmic OS=Homo sapiens GN=AARS															6.25	5						41000000	29000000			1.41129	1		26000000								2.41935	2			23000000
P49591	Serine--tRNA ligase, cytoplasmic OS=Homo sapiens GN=SARS PE=1 SV=3
P49619	Diacylglycerol kinase gamma OS=Homo sapiens GN=DGKG PE=2 SV=3
P49643	DNA primase large subunit OS=Homo sapiens GN=PRIM2 PE=1 SV=2								1.57171	1			1.06376e+09	3.62089e+08	321976252	1.57171	1				250000000		220000000	320000000	650000000		1.57171	1		42000000								1.57171	1		890000000	93000000
P49662	Caspase-4 OS=Homo sapiens GN=CASP4 PE=1 SV=1															2.38727	1				32000000						2.38727	1		5900000
P49720	Proteasome subunit beta type-3 OS=Homo sapiens GN=PSMB3 PE=1 SV=2															38.5366	6			46000000	83000000		65000000	72000000			12.1951	2		41000000								16.5854	3	56000000				14.6341	3	63000000	38000000
P49721	Proteasome subunit beta type-2 OS=Homo sapiens GN=PSMB2 PE=1 SV=1	16.9154	3	76173158		5.59479e+07		9560405	6.46766	1	3.96435e+07		45031728	1.06856e+07		34.3284	7	39000000			290000000		150000000	55000000	550000000	8100000	31.8408	6		81000000	97000000	9900000	21000000	8300000				28.8557	6	48000000	72000000	77000000		18.9055	3			23000000	18000000
P49747	Cartilage oligomeric matrix protein OS=Homo sapiens GN=COMP PE=1 SV=2																																					2.90621	1				2000000000
P49748-3	Isoform 3 of Very long-chain specific acyl-CoA dehydrogenase, mitochondrial OS=Homo sapiens GN=ACADVL																																											3.68732	1
P49767	Vascular endothelial growth factor C OS=Homo sapiens GN=VEGFC PE=1 SV=1																																											9.7852	1
P49773	Histidine triad nucleotide-binding protein 1 OS=Homo sapiens GN=HINT1 PE=1 SV=2	5.55556	1			44978591										5.55556	1					42000000					5.55556	1					13000000	15000000										5.55556	1	81000000
P49788	Retinoic acid receptor responder protein 1 OS=Homo sapiens GN=RARRES1 PE=1 SV=2	7.48299	2		17316973		1.54565e+08		4.42177	1		6.38863e+07			9.61847e+07	7.48299	2	240000000	87000000	35000000							7.48299	2				110000000		100000000										4.42177	1
P49840	Glycogen synthase kinase-3 alpha OS=Homo sapiens GN=GSK3A PE=1 SV=2
P49862	Kallikrein-7 OS=Homo sapiens GN=KLK7 PE=1 SV=1																										5.5336	1				25000000
P49901	Sperm mitochondrial-associated cysteine-rich protein OS=Homo sapiens GN=SMCP PE=2 SV=2																										20.6897	1
P49902	Cytosolic purine 5'-nucleotidase OS=Homo sapiens GN=NT5C2 PE=1 SV=1															9.44742	3				12000000
P49903	Selenide, water dikinase 1 OS=Homo sapiens GN=SEPHS1 PE=1 SV=2
P49908	Selenoprotein P OS=Homo sapiens GN=SEPP1 PE=1 SV=3																										10.2362	4				28000000			130000000
P49913	Cathelicidin antimicrobial peptide OS=Homo sapiens GN=CAMP PE=1 SV=1	15.2941	2		2.55774e+07	1.23422e+08	5.26973e+07	1.35317e+07	30.5882	8	1.01077e+09	1.15995e+09	2.80022e+08	2.74043e+08	3.02189e+08	36.4706	9	320000000	410000000	170000000	770000000	2000000000	1500000000	2100000000	1100000000	2800000	26.4706	6	390000000	1000000000	460000000	160000000	84000000	200000000	32000000		170000000	31.7647	7	250000000	180000000	21000000	150000000	37.0588	9	110000000	370000000	240000000	240000000
P49915	GMP synthase [glutamine-hydrolyzing] OS=Homo sapiens GN=GMPS PE=1 SV=1
P49917	DNA ligase 4 OS=Homo sapiens GN=LIG4 PE=1 SV=2
P50148	Guanine nucleotide-binding protein G(q) subunit alpha OS=Homo sapiens GN=GNAQ PE=1 SV=4															4.17827	1																											18.663	3	36000000
P50238	Cysteine-rich protein 1 OS=Homo sapiens GN=CRIP1 PE=1 SV=3	55.8442	3				7.48552e+07																				9.09091	1							9900000									45.4545	2	830000000
P50395	Rab GDP dissociation inhibitor beta OS=Homo sapiens GN=GDI2 PE=1 SV=2	73.7079	23	1.9081e+08	1.40378e+08	1.19148e+09	8.47643e+08	2.1517e+08	66.2921	17	9.80019e+08	1040205431	8.87675e+08	7.47514e+08	5.39354e+08	76.4045	29	970000000	560000000	820000000	2100000000	1500000000	1400000000	1900000000	2500000000	70000000	79.5506	28	1000000000	1200000000	830000000	570000000	860000000	690000000	13000000	68000000	650000000	70.1124	21	560000000	910000000	870000000		63.3708	17	760000000	590000000	720000000	190000000
P50452	Serpin B8 OS=Homo sapiens GN=SERPINB8 PE=1 SV=2	8.55615	1			9.72422e+06			9.09091	2		1.93516e+07	1.24174e+07			12.5668	3			7100000	33000000	10000000	7200000	18000000			5.88235	2		11000000	24000000							9.35829	2		20000000	24000000
P50453	Serpin B9 OS=Homo sapiens GN=SERPINB9 PE=1 SV=1	23.4043	5			9.34839e+07	5.50933e+07
P50458	LIM/homeobox protein Lhx2 OS=Homo sapiens GN=LHX2 PE=2 SV=2																										3.44828	1		55000000
P50502	Hsc70-interacting protein OS=Homo sapiens GN=ST13 PE=1 SV=2	3.79404	1	26282021	1.47156e+07				3.79404	1	66656902					10.5691	3	93000000		72000000	140000000	27000000	24000000			57000000	10.0271	3	140000000					190000000				3.52304	1	42000000			220000000	14.6341	4	450000000
P50552	Vasodilator-stimulated phosphoprotein OS=Homo sapiens GN=VASP PE=1 SV=3	33.4211	11	4.33445e+06	1.05918e+07	6.67784e+08	1.25817e+08	7.60432e+07	24.4737	9	1.03709e+09	8.91549e+08	4.05391e+08	5.79242e+08	3.24459e+08	44.2105	15	280000000	160000000	340000000	1800000000	1300000000	1700000000	1100000000	500000000	15000000	41.3158	14	450000000	850000000	610000000	340000000	310000000	210000000	6500000	12000000	180000000	17.3684	6	350000000	690000000	1200000000		21.5789	8	39000000	810000000	230000000	60000000
P50570	Dynamin-2 OS=Homo sapiens GN=DNM2 PE=1 SV=2								4.48276	3	4.76448e+07	22305337			2.83489e+07	4.5977	3				50000000	210000000	140000000	37000000	39000000		4.48276	3	34000000	86000000	20000000							3.10345	2	25000000	33000000		450000000	4.48276	3		42000000	23000000
P50583	Bis(5'-nucleosyl)-tetraphosphatase [asymmetrical] OS=Homo sapiens GN=NUDT2 PE=1 SV=3	9.52381	1				12554994
P50748	Kinetochore-associated protein 1 OS=Homo sapiens GN=KNTC1 PE=1 SV=1																										0.316885	1							35000000
P50895	Basal cell adhesion molecule OS=Homo sapiens GN=BCAM PE=1 SV=2																										20.2229	7							95000000
P50897	Palmitoyl-protein thioesterase 1 OS=Homo sapiens GN=PPT1 PE=1 SV=1	4.90196	1	2.99208e+07																																								4.90196	1	130000000
P50990	T-complex protein 1 subunit theta OS=Homo sapiens GN=CCT8 PE=1 SV=4	4.74453	2			5.29327e+07		20269206								4.0146	2			22000000			50000000				6.56934	3	49000000					27000000										6.56934	3	30000000
P50991	T-complex protein 1 subunit delta OS=Homo sapiens GN=CCT4 PE=1 SV=4
P50995	Annexin A11 OS=Homo sapiens GN=ANXA11 PE=1 SV=1	1.78218	1						3.16832	1	4.86982e+07					9.50495	4				29000000		43000000	16000000	62000000		17.2277	7	36000000	50000000	78000000	35000000	19000000	20000000				9.50495	4	10000000	18000000		1200000000	13.6634	5	130000000		35000000
P51148-2	Isoform 2 of Ras-related protein Rab-5C OS=Homo sapiens GN=RAB5C	4.41767	1			180429054	41693392									4.01606	1				37000000																	4.01606	1	5800000				4.41767	1	50000000
P51149	Ras-related protein Rab-7a OS=Homo sapiens GN=RAB7A PE=1 SV=1	50.7246	11			3.24367e+08	8.74903e+07	26772688	23.1884	4	7.81702e+07			7.39132e+07	6.94298e+07	46.8599	10	37000000		23000000	480000000	94000000		27000000	87000000		27.0531	4	37000000			27000000	32000000	14000000			53000000	23.6715	4	44000000				28.9855	5			38000000
P51157	Ras-related protein Rab-28 OS=Homo sapiens GN=RAB28 PE=1 SV=2																										10.8597	1
P51159	Ras-related protein Rab-27A OS=Homo sapiens GN=RAB27A PE=1 SV=3								4.97738	1					41861902	4.97738	1			65000000							4.97738	1				36000000
P51572-2	Isoform 2 of B-cell receptor-associated protein 31 OS=Homo sapiens GN=BCAP31								2.8754	1					73692598	2.8754	1					10000000																						2.8754	1		41000000
P51580	Thiopurine S-methyltransferase OS=Homo sapiens GN=TPMT PE=1 SV=1																																					2.85714	1	2000000
P51608-2	Isoform B of Methyl-CpG-binding protein 2 OS=Homo sapiens GN=MECP2	3.81526	1				3797300
P51610-4	Isoform 4 of Host cell factor 1 OS=Homo sapiens GN=HCFC1															1.8278	2					31000000					0.529101	1		26000000
P51654-3	Isoform 3 of Glypican-3 OS=Homo sapiens GN=GPC3
P51659-2	Isoform 2 of Peroxisomal multifunctional enzyme type 2 OS=Homo sapiens GN=HSD17B4																																											3.54796	2	4500000
P51677-2	Isoform 2 of C-C chemokine receptor type 3 OS=Homo sapiens GN=CCR3
P51681	C-C chemokine receptor type 5 OS=Homo sapiens GN=CCR5 PE=1 SV=1
P51693-2	Isoform 2 of Amyloid-like protein 1 OS=Homo sapiens GN=APLP1																										1.38249	1		23000000
P51784	Ubiquitin carboxyl-terminal hydrolase 11 OS=Homo sapiens GN=USP11 PE=1 SV=3															3.11526	1
P51805	Plexin-A3 OS=Homo sapiens GN=PLXNA3 PE=1 SV=2
P51809-2	Isoform 2 of Vesicle-associated membrane protein 7 OS=Homo sapiens GN=VAMP7															5	1				100000000	23000000
P51816	AF4/FMR2 family member 2 OS=Homo sapiens GN=AFF2 PE=1 SV=4																										1.06789	1				41000000
P51858	Hepatoma-derived growth factor OS=Homo sapiens GN=HDGF PE=1 SV=1	44.1667	7	1.40807e+07	1.67267e+07	3.07278e+08	1.02869e+08	6.79162e+07	33.3333	9	2.70857e+08	156708106	62369283	7.8704e+07	1.21927e+08	43.75	12	310000000	130000000	420000000	410000000	170000000	87000000	29000000	110000000		52.9167	10	210000000	130000000	24000000	250000000	180000000	230000000	53000000	88000000	62000000
P51858-3	Isoform 3 of Hepatoma-derived growth factor OS=Homo sapiens GN=HDGF																																					10.5469	2	69000000				44.5312	11	230000000	55000000		47000000
P51884	Lumican OS=Homo sapiens GN=LUM PE=1 SV=2	37.574	10	2.60618e+08	122367930	1.23425e+08	4.47883e+08	1.42088e+07	3.25444	1	20353125				3.36765e+07	26.6272	7	230000000	120000000	34000000							40.5325	12	67000000		17000000	150000000	200000000	160000000	1100000000	73000000	120000000							12.7219	4	180000000
P51955	Serine/threonine-protein kinase Nek2 OS=Homo sapiens GN=NEK2 PE=1 SV=1																										1.57303	1
P51991	Heterogeneous nuclear ribonucleoprotein A3 OS=Homo sapiens GN=HNRNPA3 PE=1 SV=2	20.1058	7			1.18846e+08	7.83713e+07	1.63906e+07	3.96825	1	5.99723e+07					7.93651	2	92000000		52000000							13.4921	3					34000000											15.3439	4	340000000
P52209	6-phosphogluconate dehydrogenase, decarboxylating OS=Homo sapiens GN=PGD PE=1 SV=3	46.7909	18	1.93118e+08	69102061	4.98858e+09	2.36236e+09	2.53762e+08	34.5756	13	8.06128e+08	1.03153e+08	1.00097e+08	5.04189e+08	6.54909e+08	43.0642	20	2600000000	150000000	2000000000	2900000000	890000000	220000000	1400000000	1400000000	380000000	41.2008	21	1100000000	160000000	390000000	1500000000	2300000000	1600000000	140000000	300000000	1000000000	41.2008	20	1300000000	470000000	1900000000	130000000000	36.2319	15	320000000	230000000	130000000	74000000
P52209-2	Isoform 2 of 6-phosphogluconate dehydrogenase, decarboxylating OS=Homo sapiens GN=PGD
P52272	Heterogeneous nuclear ribonucleoprotein M OS=Homo sapiens GN=HNRNPM PE=1 SV=3	1.50685	1			121541620			3.56164	2	128448636																2.05479	1	26000000									2.73973	1		16000000		280000000	2.19178	1	15000000
P52292	Importin subunit alpha-1 OS=Homo sapiens GN=KPNA2 PE=1 SV=1
P52434-4	Isoform 4 of DNA-directed RNA polymerases I, II, and III subunit RPABC3 OS=Homo sapiens GN=POLR2H
P52565	Rho GDP-dissociation inhibitor 1 OS=Homo sapiens GN=ARHGDIA PE=1 SV=3	35.7843	6	133755091	1.49177e+08	2116783983	8.46857e+08	4.93246e+08	35.2941	7	1.01095e+09	8.13681e+08	1.36863e+09	1.36354e+09	1.45397e+09	35.7843	7	730000000	290000000	1400000000	3700000000	2900000000	280000000	2300000000	120000000	120000000	31.8627	6	1400000000	390000000	590000000	490000000	710000000	790000000		64000000		31.8627	6	1100000000	1200000000	1200000000		31.8627	6	170000000	210000000	240000000	170000000
P52566	Rho GDP-dissociation inhibitor 2 OS=Homo sapiens GN=ARHGDIB PE=1 SV=3	72.1393	15	1.67088e+08	4.76886e+08	7.28459e+09	4.69183e+09	8.8372e+08	68.6567	12	7.12407e+09	4.13626e+09	3.47854e+09	4275504427	2.63134e+09	75.6219	15	4500000000	1100000000	4300000000	15000000000	15000000000	8700000000	9600000000	1500000000	100000000	72.1393	14	7400000000	8000000000	4100000000	3400000000	3400000000	2400000000	160000000	18000000	1300000000	63.6816	10	3900000000	8700000000	4400000000		61.6915	8	680000000	3900000000	3000000000	270000000
P52594-4	Isoform 4 of Arf-GAP domain and FG repeat-containing protein 1 OS=Homo sapiens GN=AGFG1	2.39726	1			13818743	1.23442e+07																				2.39726	1				11000000
P52597	Heterogeneous nuclear ribonucleoprotein F OS=Homo sapiens GN=HNRNPF PE=1 SV=3	13.9759	3			1.76791e+08	2.03891e+08	1.60035e+07	9.87952	2	7.25808e+07			78404078	5.45206e+07	10.3614	1			43000000					23000000		18.3133	4	58000000	18000000	59000000	50000000	97000000	26000000										21.9277	4	160000000
P52655	Transcription initiation factor IIA subunit 1 OS=Homo sapiens GN=GTF2A1 PE=1 SV=1															2.92553	1								30000000		2.92553	1		26000000														2.92553	1
P52735	Guanine nucleotide exchange factor VAV2 OS=Homo sapiens GN=VAV2 PE=1 SV=2																										2.50569	1							83000000
P52790	Hexokinase-3 OS=Homo sapiens GN=HK3 PE=1 SV=2	8.77573	7	4.34936e+07	2.15834e+07	1.5262e+08	3.38237e+07		12.2427	7	1.7593e+08		1.19167e+07	4.17981e+07		29.4691	19	90000000	12000000		190000000	49000000	120000000	710000000			26.5439	17		240000000		35000000	55000000	45000000	19000000	51000000	30000000	21.9935	14	220000000	120000000	200000000	25000000	4.98375	4	96000000			27000000
P52888	Thimet oligopeptidase OS=Homo sapiens GN=THOP1 PE=1 SV=2								1.59652	1				3.16142e+07		4.64441	3							25000000														4.64441	3	3000000		37000000
P52895	Aldo-keto reductase family 1 member C2 OS=Homo sapiens GN=AKR1C2 PE=1 SV=3
P52907	F-actin-capping protein subunit alpha-1 OS=Homo sapiens GN=CAPZA1 PE=1 SV=3	41.2587	6		2.63826e+07	2.18072e+08	1.78113e+08	4.28623e+07	48.2517	7	8.09829e+08	1.65308e+08		1.17122e+08		54.1958	7	450000000	220000000	200000000	2100000000	520000000	620000000	600000000	940000000		60.1399	9	590000000	390000000	220000000	300000000	460000000	380000000		57000000	360000000	49.6503	8	320000000	20000000	130000000		54.8951	8	130000000	400000000	330000000	46000000
P52926	High mobility group protein HMGI-C OS=Homo sapiens GN=HMGA2 PE=1 SV=1																																											17.4312	1	13000000
P52943-2	Isoform 2 of Cysteine-rich protein 2 OS=Homo sapiens GN=CRIP2																										11.3475	1				39000000			8700000									12.4113	2	25000000
P53004	Biliverdin reductase A OS=Homo sapiens GN=BLVRA PE=1 SV=2	15.2027	4	5.07987e+07	2.57341e+07	6.5751e+07	7.06435e+07		16.2162	4	7.63724e+07					28.3784	6	94000000		100000000	260000000		130000000	96000000			31.4189	7	84000000	70000000		63000000	85000000	9000000		68000000	120000000	32.4324	8	61000000	27000000	38000000	6300000000	16.2162	4	220000000	61000000
P53041	Serine/threonine-protein phosphatase 5 OS=Homo sapiens GN=PPP5C PE=1 SV=1															9.21844	4	33000000			20000000	26000000					2.60521	1	9500000				14000000
P53396	ATP-citrate synthase OS=Homo sapiens GN=ACLY PE=1 SV=3	4.35967	4			2.40086e+07			0.726612	1						8.17439	7					20000000		15000000														1.99818	2	4500000			700000000
P53618	Coatomer subunit beta OS=Homo sapiens GN=COPB1 PE=1 SV=3																																											3.35782	2	11000000
P53621-2	Isoform 2 of Coatomer subunit alpha OS=Homo sapiens GN=COPA								0.567721	1				2.1071e+07		5.02839	6				46000000	53000000		39000000	54000000													0.648824	1					1.78427	2
P53634	Dipeptidyl peptidase 1 OS=Homo sapiens GN=CTSC PE=1 SV=2	36.2851	12	8.26927e+07	1.73688e+08	4.56552e+08	4.48851e+08	4.70731e+07	26.1339	7	5.97378e+08	3.19173e+08	3.40812e+08	1.43136e+08	338124072	37.581	13	740000000	260000000	440000000	690000000	800000000	770000000	810000000	840000000	39000000	41.6847	16	790000000	620000000	650000000	550000000	450000000	850000000		88000000	670000000	30.8855	11	200000000	380000000	160000000	1500000000	29.8056	11	1000000000	560000000	630000000	220000000
P53990-5	Isoform 5 of IST1 homolog OS=Homo sapiens GN=IST1																										2.37467	1					6400000
P53999	Activated RNA polymerase II transcriptional coactivator p15 OS=Homo sapiens GN=SUB1 PE=1 SV=3	23.622	2		2.29265e+06		23300412	33082429	15.748	2	25800049	26624673	2.40542e+08	3.11834e+08	297584056	40.9449	4	92000000	48000000	72000000							33.8583	3			97000000	21000000	29000000	15000000			30000000	18.8976	2		33000000	160000000	4000000000	33.8583	3	35000000	95000000	94000000	60000000
P54098	DNA polymerase subunit gamma-1 OS=Homo sapiens GN=POLG PE=1 SV=1																										0.968523	1			160000000
P54108-3	Isoform 3 of Cysteine-rich secretory protein 3 OS=Homo sapiens GN=CRISP3	19.7761	3			1.39579e+08		54395811	27.6119	6	6.64887e+08	3.65902e+08	335507631	2.38994e+08	117765520	27.6119	6	210000000	89000000	200000000	360000000	390000000	360000000	500000000	500000000		30.597	6	260000000	340000000	260000000	21000000	72000000		110000000	45000000		27.6119	6	150000000	230000000	400000000		27.6119	6	60000000	340000000	270000000	85000000
P54289	Voltage-dependent calcium channel subunit alpha-2/delta-1 OS=Homo sapiens GN=CACNA2D1 PE=1 SV=3																										2.81052	1
P54577	Tyrosine--tRNA ligase, cytoplasmic OS=Homo sapiens GN=YARS PE=1 SV=4															1.70455	1					29000000		19000000			1.70455	1																1.70455	1
P54578	Ubiquitin carboxyl-terminal hydrolase 14 OS=Homo sapiens GN=USP14 PE=1 SV=3	7.89474	4	5.03192e+06		21356321	4.81343e+06									5.66802	3				76000000						6.47773	2	89000000				7600000											4.8583	1	29000000
P54687-4	Isoform 4 of Branched-chain-amino-acid aminotransferase, cytosolic OS=Homo sapiens GN=BCAT1
P54707-2	Isoform 2 of Potassium-transporting ATPase alpha chain 2 OS=Homo sapiens GN=ATP12A
P54725	UV excision repair protein RAD23 homolog A OS=Homo sapiens GN=RAD23A PE=1 SV=1	2.47934	1			6.52966e+07		2.08092e+07	2.47934	1	48150055																2.47934	1	64000000								39000000							2.47934	1	41000000
P54727	UV excision repair protein RAD23 homolog B OS=Homo sapiens GN=RAD23B PE=1 SV=1	8.06846	4			1.37675e+08	80177932	3.64904e+07	2.93399	2	9.72712e+07	4.4604e+07			8.87918e+07	10.0244	5	110000000	40000000	88000000	220000000				95000000	98000000	8.06846	4				96000000	90000000											10.0244	3
P54792	Putative segment polarity protein dishevelled homolog DVL1P1 OS=Homo sapiens GN=DVL1P1 PE=5 SV=1
P54802	Alpha-N-acetylglucosaminidase OS=Homo sapiens GN=NAGLU PE=1 SV=2															2.28802	1
P54819	Adenylate kinase 2, mitochondrial OS=Homo sapiens GN=AK2 PE=1 SV=2	24.2678	5	566635616	651074906	1.53725e+09	9.20444e+08	3.56446e+08	12.9707	3	6.7246e+08	1972338338	2.01143e+09	1.8869e+09	2862613319	46.8619	8	390000000	730000000	1100000000	300000000	980000000	900000000	700000000	1200000000	1100000000	28.0335	5	500000000	2000000000	2100000000	810000000	1500000000	750000000	14000000	170000000	1400000000	4.1841	1	17000000	1700000000	1500000000	970000000	8.78661	2	120000000	2100000000	1800000000	2800000000
P54840	Glycogen [starch] synthase, liver OS=Homo sapiens GN=GYS2 PE=1 SV=2															1.42248	1						210000000
P54920	Alpha-soluble NSF attachment protein OS=Homo sapiens GN=NAPA PE=1 SV=3
P55008	Allograft inflammatory factor 1 OS=Homo sapiens GN=AIF1 PE=1 SV=1	39.4558	5		3.48708e+07	1.83813e+08	1.73637e+08	1.12641e+08	23.8095	2	136481373			1.88393e+08	1.00374e+08	29.2517	3	120000000		56000000	69000000	170000000	30000000	52000000			39.4558	5	130000000			44000000	44000000	58000000										23.8095	2
P55056	Apolipoprotein C-IV OS=Homo sapiens GN=APOC4 PE=1 SV=1																										14.9606	2							20000000
P55058	Phospholipid transfer protein OS=Homo sapiens GN=PLTP PE=1 SV=1	2.23124	1		22185633				2.23124	1				28879901	3.5246e+07												2.23124	1							56000000
P55060	Exportin-2 OS=Homo sapiens GN=CSE1L PE=1 SV=3
P55064	Aquaporin-5 OS=Homo sapiens GN=AQP5 PE=1 SV=1								6.03774	1			5.99524e+07		104287854	6.03774	1		120000000								6.03774	1				77000000	37000000	130000000
P55072	Transitional endoplasmic reticulum ATPase OS=Homo sapiens GN=VCP PE=1 SV=4	14.0199	9	7.254e+06	1.85079e+07	1.24658e+08	4.65582e+07	24390989	5.95533	4	2.04875e+07	1.44105e+07		7.0066e+07	26145073	19.3548	11	30000000		15000000	64000000	120000000	36000000	35000000	220000000		11.7866	7	100000000			68000000	41000000	97000000				9.67742	6	14000000		67000000		8.06452	5	78000000	11000000
P55073	Type III iodothyronine deiodinase OS=Homo sapiens GN=DIO3 PE=1 SV=4
P55081	Microfibrillar-associated protein 1 OS=Homo sapiens GN=MFAP1 PE=1 SV=2																																											1.82232	1	12000000
P55083-2	Isoform 2 of Microfibril-associated glycoprotein 4 OS=Homo sapiens GN=MFAP4																										6.45161	1
P55145	Mesencephalic astrocyte-derived neurotrophic factor OS=Homo sapiens GN=MANF PE=1 SV=3	9.34066	1				76846751		9.34066	1		5.8093e+07				19.2308	3				56000000		130000000				14.8352	2					56000000					9.34066	1		47000000			5.49451	1
P55209	Nucleosome assembly protein 1-like 1 OS=Homo sapiens GN=NAP1L1 PE=1 SV=1																										2.55754	1									46000000							8.95141	2	100000000
P55210-3	Isoform Alpha' of Caspase-7 OS=Homo sapiens GN=CASP7																																											6.84524	1	5600000
P55211	Caspase-9 OS=Homo sapiens GN=CASP9 PE=1 SV=3
P55259	Pancreatic secretory granule membrane major glycoprotein GP2 OS=Homo sapiens GN=GP2 PE=2 SV=3	4.09683	2			4.76639e+07	2.88066e+07									16.3873	8	92000000	140000000	80000000	250000000	55000000	100000000	16000000	91000000		5.21415	2				13000000	5700000											2.23464	1		34000000		2000000
P55263	Adenosine kinase OS=Homo sapiens GN=ADK PE=1 SV=2								3.8674	1			63149836			34.5304	10				180000000	68000000		120000000	60000000		10.221	3		42000000								22.9282	6	23000000	32000000	25000000	4700000000
P55268	Laminin subunit beta-2 OS=Homo sapiens GN=LAMB2 PE=1 SV=2																																					1.83537	1
P55327-3	Isoform 3 of Tumor protein D52 OS=Homo sapiens GN=TPD52															6.04839	1				27000000						6.04839	1	45000000
P55735-3	Isoform 3 of Protein SEC13 homolog OS=Homo sapiens GN=SEC13	2.98913	1			2.22678e+07
P55774	C-C motif chemokine 18 OS=Homo sapiens GN=CCL18 PE=1 SV=1																																											24.7191	1	49000000
P55786	Puromycin-sensitive aminopeptidase OS=Homo sapiens GN=NPEPPS PE=1 SV=2	2.61153	2			3.48089e+07			10.555	8	6.9449e+07	2.27628e+07			1.21932e+07	26.6594	21	35000000		28000000	230000000	80000000	150000000	190000000	98000000		21.2187	16	23000000	97000000	18000000	31000000	19000000	62000000			69000000	22.5245	17	68000000	110000000	140000000		16.975	12	180000000	47000000		11000000
P55854-2	Isoform 2 of Small ubiquitin-related modifier 3 OS=Homo sapiens GN=SUMO3	8.51064	1			384958486	628790502		8.51064	1	265001322					8.51064	1	860000000	290000000	330000000	1200000000	200000000			570000000																			8.51064	1	950000000
P55884-2	Isoform 2 of Eukaryotic translation initiation factor 3 subunit B OS=Homo sapiens GN=EIF3B	2.63459	2	1.43389e+06		35662530										8.01833	5				14000000					4000000	1.60367	1								1700000								1.60367	1	6600000
P55957-2	Isoform 2 of BH3-interacting domain death agonist OS=Homo sapiens GN=BID	16.1826	3				2.17532e+07		6.22407	1						11.6183	2	38000000		57000000	100000000						11.6183	2	82000000			33000000	46000000	31000000
P56181-2	Isoform 2 of NADH dehydrogenase [ubiquinone] flavoprotein 3, mitochondrial OS=Homo sapiens GN=NDUFV3
P56192	Methionine--tRNA ligase, cytoplasmic OS=Homo sapiens GN=MARS PE=1 SV=2																										1.33333	1	6200000					6400000										1.33333	1	9600000
P56199	Integrin alpha-1 OS=Homo sapiens GN=ITGA1 PE=1 SV=2	0.593723	1		1.08764e+06		602951
P56282	DNA polymerase epsilon subunit 2 OS=Homo sapiens GN=POLE2 PE=1 SV=2															1.89753	1								2500000000													1.89753	1				310000000	1.89753	1	53000000
P56377	AP-1 complex subunit sigma-2 OS=Homo sapiens GN=AP1S2 PE=1 SV=1	10.1911	1			24661599			10.1911	1				19008191		10.1911	1				15000000	15000000
P56524	Histone deacetylase 4 OS=Homo sapiens GN=HDAC4 PE=1 SV=3
P56537	Eukaryotic translation initiation factor 6 OS=Homo sapiens GN=EIF6 PE=1 SV=1								5.71429	1	8.99996e+07					15.5102	2				140000000	43000000	110000000	8900000	80000000		15.5102	2	39000000		62000000	37000000		27000000		8200000		15.5102	2	32000000		85000000	120000000	19.5918	3	88000000
P56645-2	Isoform 2 of Period circadian protein homolog 3 OS=Homo sapiens GN=PER3
P56715	Oxygen-regulated protein 1 OS=Homo sapiens GN=RP1 PE=1 SV=1															1.06679	1						480000000				1.06679	1				440000000
P57678	Gem-associated protein 4 OS=Homo sapiens GN=GEMIN4 PE=1 SV=2																										0.661626	1			79000000
P57737-3	Isoform 3 of Coronin-7 OS=Homo sapiens GN=CORO7	0.763359	1						0.763359	1	23998467					0.763359	1							75000000
P58107	Epiplakin OS=Homo sapiens GN=EPPK1 PE=1 SV=2															1.49312	1						17000000				3.63458	2	48000000
P58499-2	Isoform A of Protein FAM3B OS=Homo sapiens GN=FAM3B	3.28467	1
P58505	Uncharacterized protein C21orf58 OS=Homo sapiens GN=C21orf58 PE=2 SV=2
P58546	Myotrophin OS=Homo sapiens GN=MTPN PE=1 SV=2	72.8814	5	1.13976e+08	2.68682e+07	473222093	4.88451e+08	5.93391e+06	66.9492	4	4.45802e+08	215431097		303301151	279470880	77.9661	7	350000000	82000000	310000000	980000000	300000000	170000000	150000000	180000000	72000000	72.0339	5	350000000	39000000	240000000	260000000	390000000	280000000		72000000	120000000	49.1525	3	220000000	27000000	120000000		43.2203	3	320000000	270000000	150000000	51000000
P58550	Putative FXYD domain-containing ion transport regulator 8 OS=Homo sapiens GN=FXYD6P3 PE=5 SV=2
P59533	Taste receptor type 2 member 38 OS=Homo sapiens GN=TAS2R38 PE=2 SV=3																																											12.6126	1
P59665	Neutrophil defensin 1 OS=Homo sapiens GN=DEFA1 PE=1 SV=1	19.1489	2	63033192	2.5821e+07	7.00959e+08	1.53962e+08	6.86162e+07	19.1489	2	2125119152	1214537720	198905646	700620717	1.39318e+09	20.2128	4	730000000	760000000	1400000000	1300000000	620000000	1100000000	1300000000		220000000	26.5957	5	1300000000	1200000000	860000000	2100000000	690000000	1500000000	410000000	270000000	1400000000	20.2128	3	160000000	330000000	820000000		25.5319	3	1400000000	530000000	380000000
P59666	Neutrophil defensin 3 OS=Homo sapiens GN=DEFA3 PE=1 SV=1
P59998-3	Isoform 3 of Actin-related protein 2/3 complex subunit 4 OS=Homo sapiens GN=ARPC4	32.6203	5	208662392	64420863	9.72193e+08	3.53348e+08	1.07158e+08	14.4385	3	2.54405e+08	2.2793e+08	200122724	3.45369e+08	3.51579e+08	42.7807	7	410000000	54000000	470000000	1300000000	310000000	210000000	120000000	770000000		14.4385	3	570000000	400000000	280000000	390000000	350000000	300000000	450000000		110000000	24.5989	4	230000000	220000000	190000000		14.4385	3	370000000	680000000	280000000	390000000
P60022	Beta-defensin 1 OS=Homo sapiens GN=DEFB1 PE=1 SV=1	44.1176	2	2.97206e+07	1.52032e+07		9.77079e+07									44.1176	2	68000000		14000000							44.1176	2	15000000				16000000		24000000			10.2941	1	3400000			6400000000	10.2941	1		22000000
P60174	Triosephosphate isomerase OS=Homo sapiens GN=TPI1 PE=1 SV=3	75.1748	17	7.20265e+08	5.40168e+08	2.7222e+09	2.82437e+09	2.8712e+08	75.5245	18	4.82916e+09	4073292222	2.64071e+09	2.78811e+09	2.62261e+09	75.1748	18	1900000000	870000000	2300000000	7700000000	5900000000	4600000000	6700000000	6600000000	1100000000	75.5245	19	2900000000	4500000000	3400000000	2500000000	2700000000	1800000000	330000000	980000000	1400000000	75.5245	19	2400000000	3500000000	4400000000		75.1748	17	3700000000	3900000000	2800000000	400000000
P60509	Endogenous retrovirus group PABLB member 1 Env polyprotein OS=Homo sapiens GN=ERVPABLB-1 PE=2 SV=1															2.33463	1	60000000
P60510	Serine/threonine-protein phosphatase 4 catalytic subunit OS=Homo sapiens GN=PPP4C PE=1 SV=1																										7.49186	1				1700000000
P60520	Gamma-aminobutyric acid receptor-associated protein-like 2 OS=Homo sapiens GN=GABARAPL2 PE=1 SV=1
P60660	Myosin light polypeptide 6 OS=Homo sapiens GN=MYL6 PE=1 SV=2	41.7219	7	61767950	3.49332e+07	3.86814e+08	149287732	7.82732e+07
P60660-2	Isoform Smooth muscle of Myosin light polypeptide 6 OS=Homo sapiens GN=MYL6								61.5894	9	1.11477e+09	7.60942e+08	1.27502e+09	7.77779e+08	2.50091e+08	80.7947	11	350000000	95000000	260000000	2400000000	1800000000	3100000000	2800000000	1600000000		80.7947	11	710000000	2000000000	1100000000	390000000	310000000	420000000	73000000		340000000	80.7947	11	690000000	1300000000	2100000000	140000000	70.1987	10	580000000	1900000000	980000000	110000000
P60709	Actin, cytoplasmic 1 OS=Homo sapiens GN=ACTB PE=1 SV=1	63.2	8	1.2148e+09	1160279159	1.01139e+10	3.71441e+09	2.88899e+08	61.8667	10	3.27427e+09	2.84419e+09	5.25884e+08	1.14657e+09	1.58248e+09	72	10	10000000000	2700000000	3200000000	9600000000	4300000000	1800000000	7800000000	1300000000	680000000	73.8667	11	8200000000	2400000000	3300000000	7500000000	11000000000	7700000000	3100000000	1300000000	1000000000	72.2667	9	2200000000	3400000000	2000000000	980000000	66.4	8	4700000000	4400000000	1200000000	660000000
P60842	Eukaryotic initiation factor 4A-I OS=Homo sapiens GN=EIF4A1 PE=1 SV=1															6.15764	2	32000000									5.41872	2					22000000											13.3005	4	93000000
P60891	Ribose-phosphate pyrophosphokinase 1 OS=Homo sapiens GN=PRPS1 PE=1 SV=2															4.08805	1									10000000
P60900	Proteasome subunit alpha type-6 OS=Homo sapiens GN=PSMA6 PE=1 SV=1	31.7073	6		2.1585e+07	2.38614e+08	8.44353e+07	3.43597e+07	41.4634	8	1.76549e+08	1.02251e+08	237948686	85511306	93756384	40.2439	9	170000000	110000000	120000000	950000000	210000000	490000000	370000000	620000000		47.561	10	270000000	290000000	280000000	110000000	140000000	190000000			130000000	52.439	12	190000000	250000000	280000000		43.4959	9	200000000	220000000	150000000	12000000
P60953	Cell division control protein 42 homolog OS=Homo sapiens GN=CDC42 PE=1 SV=2	16.7539	2			1.12159e+08			16.7539	3	1.02906e+08					16.7539	2	130000000	46000000	81000000	120000000	80000000	43000000	49000000			16.7539	2	52000000	41000000		130000000	62000000	100000000	24000000			11.5183	1	45000000			99000000	10.9948	1	220000000
P60981	Destrin OS=Homo sapiens GN=DSTN PE=1 SV=3	7.87879	1	5.36109e+06																							7.87879	1																21.2121	3	110000000
P60983	Glia maturation factor beta OS=Homo sapiens GN=GMFB PE=1 SV=2	16.1972	1			4.33757e+07			16.1972	1	67343957					22.5352	1	33000000			120000000		28000000																					16.1972	1
P61019	Ras-related protein Rab-2A OS=Homo sapiens GN=RAB2A PE=1 SV=1	18.3962	3			70301224	3.34439e+07									14.1509	2			18000000	54000000																	14.1509	2	28000000				13.6792	2	26000000
P61020	Ras-related protein Rab-5B OS=Homo sapiens GN=RAB5B PE=1 SV=1
P61026	Ras-related protein Rab-10 OS=Homo sapiens GN=RAB10 PE=1 SV=1								6	1	21726468			2.21546e+07	3.25801e+07	17	1				19000000	12000000		10000000			6	1		12000000	17000000	38000000	9300000	35000000			12000000	6	1	4500000	5700000
P61077-3	Isoform 3 of Ubiquitin-conjugating enzyme E2 D3 OS=Homo sapiens GN=UBE2D3															19.4631	2	95000000			160000000	100000000	100000000	180000000			7.38255	1		76000000				31000000				24.1611	3	15000000				7.38255	1	210000000
P61081	NEDD8-conjugating enzyme Ubc12 OS=Homo sapiens GN=UBE2M PE=1 SV=1								4.37158	1	32756417					15.3005	3				65000000
P61088	Ubiquitin-conjugating enzyme E2 N OS=Homo sapiens GN=UBE2N PE=1 SV=1	36.8421	4			1.2884e+08	5.9502e+07									20.3947	2	94000000	29000000	63000000	150000000					95000000	23.6842	3	120000000	38000000		54000000				74000000	150000000							23.6842	3	150000000
P61106	Ras-related protein Rab-14 OS=Homo sapiens GN=RAB14 PE=1 SV=4	16.2791	2			116693740		6.74561e+06	6.51163	1	53219434				2.5835e+07	23.2558	4	20000000		27000000	26000000						6.97674	2	28000000			38000000		24000000				11.1628	2	20000000
P61158	Actin-related protein 3 OS=Homo sapiens GN=ACTR3 PE=1 SV=3	46.1722	13	2.19964e+09	1.53282e+09	2.15158e+09	2.61814e+09	426435760	37.5598	11	2.3903e+09	2.1717e+09	2.15422e+09	2.44031e+09	3.11682e+09	47.6077	15	1900000000	1600000000	2400000000	4100000000	3600000000	1600000000	1800000000	2700000000	3000000000	47.6077	14	2700000000	2600000000	1600000000	2900000000	2700000000	2400000000	5300000000	4200000000	1200000000	40.1914	11	650000000	1200000000	2100000000	430000000	31.1005	9	1700000000	1600000000	1200000000	2000000000
P61160	Actin-related protein 2 OS=Homo sapiens GN=ACTR2 PE=1 SV=1	30.4569	10	2.14639e+08		6.26247e+08	1.50176e+08	6.54198e+07	12.6904	5	6.16107e+07	8.68587e+07		2.13061e+08	9.47205e+07	33.2487	11	170000000		200000000	1300000000	610000000		140000000	80000000		38.0711	12	330000000	29000000	40000000	220000000	160000000	170000000			96000000	28.1726	9	160000000	64000000		1400000000	24.8731	8	7900000	71000000		15000000
P61160-2	Isoform 2 of Actin-related protein 2 OS=Homo sapiens GN=ACTR2
P61204	ADP-ribosylation factor 3 OS=Homo sapiens GN=ARF3 PE=1 SV=2	15.4696	1													18.7845	1		15000000								18.7845	1						75000000										21.547	3	130000000
P61224	Ras-related protein Rap-1b OS=Homo sapiens GN=RAP1B PE=1 SV=1	11.413	2			62278795			20.1087	3	5.80622e+07	3.81952e+07	3.03354e+07	2.07829e+08		34.7826	7				37000000	42000000	160000000	180000000			26.6304	4		61000000		35000000	27000000				53000000	11.9565	3	25000000	39000000	54000000		30.4348	6	73000000		50000000
P61457	Pterin-4-alpha-carbinolamine dehydratase OS=Homo sapiens GN=PCBD1 PE=1 SV=2	9.61538	1			51586720			9.61538	1			9.72477e+07	7.93667e+07		35.5769	3				92000000	89000000	100000000	46000000			29.8077	3	95000000	54000000								22.1154	2		60000000
P61586	Transforming protein RhoA OS=Homo sapiens GN=RHOA PE=1 SV=1	23.8342	4			1.72182e+08	6.39175e+07	2.41092e+07	6.21762	1	4.78654e+06					21.2435	5		24000000	54000000	200000000	58000000	65000000															14.5078	3	31000000	32000000			29.0155	4	130000000
P61604	10 kDa heat shock protein, mitochondrial OS=Homo sapiens GN=HSPE1 PE=1 SV=2	32.3529	3			5.96878e+07	6.73516e+07		18.6275	2	8.7997e+07			4.2823e+07	112746851	42.1569	4	53000000	49000000	63000000	160000000	29000000	120000000	29000000	100000000		42.1569	4	74000000	39000000	82000000	15000000	51000000	110000000			51000000	11.7647	1	22000000	61000000	63000000	17000000000	28.4314	3	390000000	53000000	31000000	31000000
P61626	Lysozyme C OS=Homo sapiens GN=LYZ PE=1 SV=1	72.973	14	37398171753	3.63728e+10	7.94811e+10	7.11174e+10	6.97402e+09	66.8919	13	5.51326e+10	2.72599e+10	2.77837e+10	3.20976e+10	3.27468e+10	75	18	31000000000	97000000000	67000000000	68000000000	76000000000	25000000000	41000000000	2800000000	9300000000	67.5676	14	28000000000	73000000000	29000000000	68000000000	73000000000	84000000000	4900000000	17000000000	51000000000	66.8919	12	9800000000	16000000000	14000000000	74000000	72.2973	14	13000000000	44000000000	27000000000	290000000
P61758	Prefoldin subunit 3 OS=Homo sapiens GN=VBP1 PE=1 SV=3
P61769	Beta-2-microglobulin OS=Homo sapiens GN=B2M PE=1 SV=1	37.8151	4	1.35452e+09	2.38985e+09	2.06679e+09	7.06446e+09	7.39194e+07	37.8151	4	6.18115e+08	612489210	31428151	8.5372e+08	8.48001e+08	37.8151	4	4300000000	2200000000	1400000000	1200000000	2200000000	910000000	1900000000	970000000	270000000	37.8151	4	2400000000	550000000	1000000000	2400000000	1600000000	2200000000	540000000	240000000	4200000000	37.8151	4	100000000	110000000	190000000	12000000	37.8151	4	7500000000	480000000	240000000	140000000
P61916	Epididymal secretory protein E1 OS=Homo sapiens GN=NPC2 PE=1 SV=1	58.9404	10	2.83094e+08	2.09815e+08	1.06912e+09	1115836865	2.01688e+08	47.0199	7	888341776	7.44431e+08	5.10598e+08	5.03445e+08	4.02612e+08	51.6556	9	820000000	410000000	640000000	1100000000	1100000000	910000000	1100000000	1000000000	67000000	58.9404	11	830000000	1600000000	1100000000	1100000000	1000000000	1400000000	150000000		560000000	51.6556	9	380000000	750000000	890000000		51.6556	8	860000000	420000000	200000000	110000000
P61956	Small ubiquitin-related modifier 2 OS=Homo sapiens GN=SUMO2 PE=1 SV=3																										27.3684	2	580000000			640000000	740000000	460000000
P61964	WD repeat-containing protein 5 OS=Homo sapiens GN=WDR5 PE=1 SV=1															4.49102	1								23000000													3.29341	1
P61970	Nuclear transport factor 2 OS=Homo sapiens GN=NUTF2 PE=1 SV=1	17.3228	2	121976628	47808402	285902678	136549127	4.60114e+07	29.9213	3	1.3652e+08	2.388e+08		244543506	1.71734e+08	29.9213	3	220000000	41000000	190000000	390000000	310000000	460000000	220000000			51.1811	4	250000000	200000000	150000000	130000000	160000000	170000000	11000000			23.622	2	110000000	310000000	370000000		51.1811	4	240000000	280000000		17000000
P61978-2	Isoform 2 of Heterogeneous nuclear ribonucleoprotein K OS=Homo sapiens GN=HNRNPK								17.6724	7	1.56183e+08	1.13393e+08	27384924	81548038	7.67438e+07	22.8448	8	40000000		36000000	200000000	81000000	66000000	26000000	190000000		20.4741	8	290000000	34000000		82000000	62000000	61000000	8500000		220000000	6.46552	2	14000000	10000000		81000000	30.3879	10	380000000
P61978-3	Isoform 3 of Heterogeneous nuclear ribonucleoprotein K OS=Homo sapiens GN=HNRNPK	21.8182	7		47443273	3.35512e+08	2.90027e+08	56816002
P61981	14-3-3 protein gamma OS=Homo sapiens GN=YWHAG PE=1 SV=2	41.7004	4	6.26947e+07	1.32115e+07	380090837	2.6113e+08	1.23855e+08	23.4818	2	3.32259e+08	3.35039e+08	2.3711e+08	6.93746e+08	366620674	42.5101	5	230000000	17000000	320000000	230000000	280000000	380000000	370000000	490000000	110000000	49.7976	6	260000000	380000000	380000000	230000000	84000000	240000000	130000000		110000000	23.4818	3	74000000	93000000	210000000	65000000000	31.1741	3	310000000	270000000	350000000
P62068	Ubiquitin carboxyl-terminal hydrolase 46 OS=Homo sapiens GN=USP46 PE=1 SV=1															8.46995	1
P62070-4	Isoform 4 of Ras-related protein R-Ras2 OS=Homo sapiens GN=RRAS2																																											5.71429	1	11000000
P62136	Serine/threonine-protein phosphatase PP1-alpha catalytic subunit OS=Homo sapiens GN=PPP1CA PE=1 SV=1
P62136-2	Isoform 2 of Serine/threonine-protein phosphatase PP1-alpha catalytic subunit OS=Homo sapiens GN=PPP1CA	6.74487	2			1.76699e+07										5.8651	1				16000000						8.21114	2									38000000
P62140	Serine/threonine-protein phosphatase PP1-beta catalytic subunit OS=Homo sapiens GN=PPP1CB PE=1 SV=3															6.42202	1			16000000																								13.1498	3	130000000
P62158	Calmodulin OS=Homo sapiens GN=CALM1 PE=1 SV=2	36.9128	7	7.25609e+08	2.24577e+08	3.34377e+09	1.63007e+09	4.50681e+08	60.4027	8	2.89052e+09	2.34263e+09	1.91344e+09	2.98645e+09	3.80392e+09	60.4027	9	3900000000	2400000000	1800000000	5200000000	8100000000	4600000000	4300000000	2000000000	490000000	83.8926	12	5000000000	3400000000	3500000000	3200000000	3500000000	4300000000	540000000	370000000	2600000000	69.1275	8	1400000000	2300000000	2800000000	610000000	51.6779	7	8400000000	3900000000	4000000000	2200000000
P62191	26S protease regulatory subunit 4 OS=Homo sapiens GN=PSMC1 PE=1 SV=1
P62195	26S protease regulatory subunit 8 OS=Homo sapiens GN=PSMC5 PE=1 SV=1															3.20197	1									4400000	3.20197	1								3400000	9000000							3.20197	1	17000000
P62241	40S ribosomal protein S8 OS=Homo sapiens GN=RPS8 PE=1 SV=2	5.76923	1			1.55658e+07
P62258	14-3-3 protein epsilon OS=Homo sapiens GN=YWHAE PE=1 SV=1	58.0392	13	130236376	5.84462e+07	5.57006e+08	4.15008e+08	6.095e+07	43.5294	9	3.26932e+08	2.48509e+08	5.89276e+07	1.84149e+08	8.29351e+07	61.1765	14	590000000	220000000	250000000	480000000	650000000	590000000	320000000	480000000	360000000	61.1765	17	590000000	230000000	340000000	420000000	410000000	470000000	120000000	300000000	780000000	26.6667	7	74000000		40000000	120000000000	68.6275	18	2100000000	300000000	210000000	12000000
P62263	40S ribosomal protein S14 OS=Homo sapiens GN=RPS14 PE=1 SV=3	8.60927	1				85003575	3.25055e+07	8.60927	1					75365463
P62269	40S ribosomal protein S18 OS=Homo sapiens GN=RPS18 PE=1 SV=3	7.23684	1			5.61196e+07		4.54739e+07								7.23684	1						54000000
P62306	Small nuclear ribonucleoprotein F OS=Homo sapiens GN=SNRPF PE=1 SV=1								15.1163	1			1.96657e+07	1.20376e+07		15.1163	1							16000000			15.1163	1			8700000							15.1163	1		15000000			15.1163	1	27000000	5300000
P62310	U6 snRNA-associated Sm-like protein LSm3 OS=Homo sapiens GN=LSM3 PE=1 SV=2															11.7647	1							57000000			11.7647	1		46000000	26000000							11.7647	1		42000000			11.7647	1
P62312	U6 snRNA-associated Sm-like protein LSm6 OS=Homo sapiens GN=LSM6 PE=1 SV=1	8.75	1			23662238			8.75	1	17221891			40393848		22.5	2			16000000	84000000	81000000	37000000	39000000			8.75	1		36000000	39000000							8.75	1		31000000	59000000		18.75	2	15000000	30000000
P62314	Small nuclear ribonucleoprotein Sm D1 OS=Homo sapiens GN=SNRPD1 PE=1 SV=1	16.8067	1			66806981										54.6218	4	18000000			110000000	98000000	140000000	180000000	230000000		54.6218	4	77000000		28000000		44000000					28.5714	2	11000000		20000000		28.5714	2
P62316	Small nuclear ribonucleoprotein Sm D2 OS=Homo sapiens GN=SNRPD2 PE=1 SV=1	8.47458	1			32987308		1.75471e+07	8.47458	1		126915615				32.2034	4				100000000		190000000	77000000			33.0508	3		34000000						17000000								16.9492	2	34000000
P62318	Small nuclear ribonucleoprotein Sm D3 OS=Homo sapiens GN=SNRPD3 PE=1 SV=1	31.746	3			9.85828e+07		9.29353e+06	23.8095	2	1.03084e+08	1.09516e+08	5.39183e+07	6.68203e+07	8.33439e+07	47.619	4	15000000	23000000	58000000	270000000	200000000	390000000	280000000	260000000		31.746	3	180000000	240000000	65000000		87000000					47.619	4	39000000	99000000	230000000		47.619	4	95000000	160000000		10000000
P62328	Thymosin beta-4 OS=Homo sapiens GN=TMSB4X PE=1 SV=2	86.3636	5	3.62637e+08	6.35376e+08	2.88856e+09	1.21299e+10	1.04915e+09	77.2727	6	1.2214e+10	3.63959e+09	5161131013	5.74256e+09	9742806993	88.6364	7	12000000000	3300000000	9800000000	8100000000	13000000000	880000000	500000000	7000000000	370000000	56.8182	6	4600000000	3400000000	8200000000	10000000000	6800000000	6700000000	240000000	510000000	3100000000	45.4545	5	2700000000	28000000	240000000		56.8182	5	1400000000	4400000000	2100000000	150000000
P62424	60S ribosomal protein L7a OS=Homo sapiens GN=RPL7A PE=1 SV=2	4.13534	1			214387763	192762432
P62495	Eukaryotic peptide chain release factor subunit 1 OS=Homo sapiens GN=ETF1 PE=1 SV=3																																											2.746	1
P62633	Cellular nucleic acid-binding protein OS=Homo sapiens GN=CNBP PE=1 SV=1																																											16.3842	2	50000000
P62633-6	Isoform 6 of Cellular nucleic acid-binding protein OS=Homo sapiens GN=CNBP	8.37989	1		1.44274e+06	3.27094e+07		9.9666e+06								8.37989	1	13000000									8.37989	1					6000000
P62714	Serine/threonine-protein phosphatase 2A catalytic subunit beta isoform OS=Homo sapiens GN=PPP2CB PE=1 SV=1																																											17.7994	3	110000000
P62745	Rho-related GTP-binding protein RhoB OS=Homo sapiens GN=RHOB PE=1 SV=1																																					12.2449	1	8600000
P62750	60S ribosomal protein L23a OS=Homo sapiens GN=RPL23A PE=1 SV=1																																											8.33333	1	94000000
P62753	40S ribosomal protein S6 OS=Homo sapiens GN=RPS6 PE=1 SV=1	4.81928	1			163596401		6.20034e+07	4.81928	1	165249456	30643270				4.81928	1				8200000						4.81928	1	27000000															8.03213	2	98000000	52000000
P62805	Histone H4 OS=Homo sapiens GN=HIST1H4A PE=1 SV=2	40.7767	4	158986903	2.15869e+08	4.22589e+08	1.13335e+08	1.48039e+08	46.6019	7	417084853	4.49229e+09	7.83654e+09	2.50296e+09	2.59594e+09	56.3107	8	610000000	3300000000	210000000					160000000	150000000	60.1942	10		330000000	9700000000	73000000	1100000000	250000000	290000000	440000000	3700000000	56.3107	8	77000000	8000000000	9800000000		46.6019	7	1600000000	6700000000		210000000
P62820	Ras-related protein Rab-1A OS=Homo sapiens GN=RAB1A PE=1 SV=3
P62826	GTP-binding nuclear protein Ran OS=Homo sapiens GN=RAN PE=1 SV=3	16.6667	3			8.39039e+07			5.09259	1				47875944	61932184	21.2963	4	110000000				68000000		63000000			11.5741	2				27000000	45000000	32000000				10.1852	2	52000000		100000000	170000000
P62837	Ubiquitin-conjugating enzyme E2 D2 OS=Homo sapiens GN=UBE2D2 PE=1 SV=1	12.2449	2	4.20988e+06	1.52245e+07		178288916
P62857	40S ribosomal protein S28 OS=Homo sapiens GN=RPS28 PE=1 SV=1	30.4348	2	34345061			32610861	100283124																																				30.4348	2	170000000
P62873	Guanine nucleotide-binding protein G(I)/G(S)/G(T) subunit beta-1 OS=Homo sapiens GN=GNB1 PE=1 SV=3	3.23529	1				44427753									17.3529	4	23000000	36000000		110000000	100000000			210000000		10	3	31000000	130000000	150000000	71000000	28000000	99000000				3.23529	1		51000000			12.9412	2	62000000
P62879	Guanine nucleotide-binding protein G(I)/G(S)/G(T) subunit beta-2 OS=Homo sapiens GN=GNB2 PE=1 SV=3																																											12.9412	3	29000000
P62906	60S ribosomal protein L10a OS=Homo sapiens GN=RPL10A PE=1 SV=2																										7.37327	1				52000000
P62937	Peptidyl-prolyl cis-trans isomerase A OS=Homo sapiens GN=PPIA PE=1 SV=2	74.5455	12	9.98807e+08	5.94949e+08	9.30758e+09	5785221062	1.2989e+09	60	9	2.19819e+09	4.36567e+09	3.88881e+09	5.86387e+09	3.78416e+09	74.5455	4	540000000	120000000	2400000000	1200000000	9500000000	1900000000	4000000000	2700000000	140000000	74.5455	12	4600000000	5700000000	3000000000	2900000000	3500000000	2400000000	300000000	200000000	920000000	81.8182	5	2900000000	3800000000	3900000000		74.5455	12	4500000000	6900000000	3500000000	330000000
P62937-2	Isoform 2 of Peptidyl-prolyl cis-trans isomerase A OS=Homo sapiens GN=PPIA															83.8095	1				59000000		35000000															82.8571	1
P62942	Peptidyl-prolyl cis-trans isomerase FKBP1A OS=Homo sapiens GN=FKBP1A PE=1 SV=2	71.2963	5		6.55614e+07	8.89353e+08	7.96437e+08	2.1822e+08	54.6296	3	5.61124e+08	2.23221e+08		837168624	203276479	71.2963	5	1000000000	330000000	800000000	1200000000	1400000000	270000000	460000000	130000000	21000000	71.2963	5	500000000	30000000	490000000	940000000	710000000	800000000		19000000	450000000	25	2	520000000	71000000	120000000		40.7407	3	260000000	390000000	210000000	13000000
P62979	Ubiquitin-40S ribosomal protein S27a OS=Homo sapiens GN=RPS27A PE=1 SV=2	31.4103	7	8.18424e+08	2692345406	12177347773	8.89224e+09	3.48768e+09	38.4615	7	1.01412e+10	1.22023e+10	1.14013e+10	1.65978e+10	1.27266e+10	38.4615	8	3800000000	1900000000	6900000000	16000000000	18000000000	9000000000	16000000000	4100000000	660000000	39.7436	10	6800000000	7300000000	7700000000	4600000000	5400000000	4200000000	340000000	55000000	470000000	38.4615	8	3800000000	9900000000	13000000000		39.7436	8	8200000000	8100000000	2200000000	2900000000
P62993	Growth factor receptor-bound protein 2 OS=Homo sapiens GN=GRB2 PE=1 SV=1	42.8571	9		16321070	4.40129e+08	1.67289e+08	5.67887e+07	40.0922	8	4.00979e+08	1.72297e+08		1.72299e+08	9.01098e+07	43.318	10	140000000	60000000	68000000	640000000	290000000	630000000	230000000	540000000	28000000	42.8571	9	280000000	380000000	240000000	99000000	200000000	97000000			140000000	34.5622	7	140000000	69000000	91000000	1500000000	39.1705	8	71000000	230000000	140000000	48000000
P63000-2	Isoform B of Ras-related C3 botulinum toxin substrate 1 OS=Homo sapiens GN=RAC1	19.4313	3	47901279	1.7046e+07	237363511	187672723	3.92227e+07								19.4313	3	340000000	70000000	280000000	290000000	61000000		48000000														15.6398	2	46000000	14000000			20.8531	3	220000000
P63010-2	Isoform 2 of AP-2 complex subunit beta OS=Homo sapiens GN=AP2B1	8.30705	3			3.82397e+07			3.57518	2	9.67561e+06		3.80402e+07	2.79272e+07	2.86794e+07	11.3565	7				98000000	94000000	110000000	92000000	130000000		7.04522	4	23000000	21000000			9300000					8.6225	5	22000000	68000000	93000000	250000000	3.99579	2	30000000
P63096	Guanine nucleotide-binding protein G(i) subunit alpha-1 OS=Homo sapiens GN=GNAI1 PE=1 SV=2																																											13.5593	1	20000000
P63098	Calcineurin subunit B type 1 OS=Homo sapiens GN=PPP3R1 PE=1 SV=2																										7.05882	1			12000000							7.05882	1			9100000	160000000	7.05882	1	11000000	21000000
P63104	14-3-3 protein zeta/delta OS=Homo sapiens GN=YWHAZ PE=1 SV=1	49.7959	10	2.59542e+08	1.49822e+08	2.52935e+09	1.69621e+09	1.13929e+08	56.3265	12	2.47054e+09	8.40358e+08	2.84306e+08	2.51983e+09	9.59447e+08	53.0612	14	2800000000	1000000000	1800000000	2100000000	3600000000	1500000000	1200000000	2900000000	690000000	53.0612	14	1600000000	600000000	1400000000	2500000000	1900000000	1600000000	360000000	570000000	1800000000	37.9592	10	260000000	140000000	470000000	1900000000	53.0612	11	2300000000	1800000000	1200000000	180000000
P63165	Small ubiquitin-related modifier 1 OS=Homo sapiens GN=SUMO1 PE=1 SV=1	11.8812	1				7.23177e+07									11.8812	1			25000000							6.93069	1					12000000											11.8812	1	70000000
P63167	Dynein light chain 1, cytoplasmic OS=Homo sapiens GN=DYNLL1 PE=1 SV=1	24.7191	2			8.67258e+07	4.99359e+07		12.3596	1	45520513					12.3596	1	93000000																										49.4382	1	96000000
P63208	S-phase kinase-associated protein 1 OS=Homo sapiens GN=SKP1 PE=1 SV=2	13.4969	2			34506910	4.61789e+07		7.97546	1	3.59479e+07					15.9509	3	47000000			49000000		33000000	26000000	30000000		20.8589	4	75000000				12000000	50000000				15.9509	2		17000000			15.9509	2	150000000
P63218	Guanine nucleotide-binding protein G(I)/G(S)/G(O) subunit gamma-5 OS=Homo sapiens GN=GNG5 PE=1 SV=3																																											16.1765	1	68000000
P63220	40S ribosomal protein S21 OS=Homo sapiens GN=RPS21 PE=1 SV=1																																											12.0482	1	40000000
P63241-2	Isoform 2 of Eukaryotic translation initiation factor 5A-1 OS=Homo sapiens GN=EIF5A	25.5435	5	32420672			9.82702e+07	1.1473e+07	9.23913	1				24162476	3.30596e+07	12.5	1										26.087	3	76000000								12000000							19.0217	2	160000000
P63244	Guanine nucleotide-binding protein subunit beta-2-like 1 OS=Homo sapiens GN=GNB2L1 PE=1 SV=3	12.6183	3				2.95859e+07																				5.04732	1																5.04732	1	74000000
P63279	SUMO-conjugating enzyme UBC9 OS=Homo sapiens GN=UBE2I PE=1 SV=1	20.2532	3				8.45547e+07	5.99668e+06	18.3544	2	1.26598e+08				7.22562e+07	34.8101	6				130000000	240000000		210000000	270000000		26.5823	3		41000000	26000000		64000000					6.32911	1		130000000			25.9494	3
P63313	Thymosin beta-10 OS=Homo sapiens GN=TMSB10 PE=1 SV=2	31.8182	2	16760645			1.17728e+08									29.5455	1	54000000									31.8182	2				57000000	76000000
P67775	Serine/threonine-protein phosphatase 2A catalytic subunit alpha isoform OS=Homo sapiens GN=PPP2CA PE=1 SV=1								4.20712	1				9.78449e+07
P67809	Nuclease-sensitive element-binding protein 1 OS=Homo sapiens GN=YBX1 PE=1 SV=3	12.037	3	1.17849e+07	8.66262e+06		2.53767e+07	1.65829e+07	7.40741	2	6.26213e+06			22099128	1.50105e+07	16.0494	2	19000000			8600000					16000000	17.9012	4	15000000		22000000	35000000	17000000			17000000	28000000	17.9012	3	4900000				16.358	4	55000000
P67936	Tropomyosin alpha-4 chain OS=Homo sapiens GN=TPM4 PE=1 SV=3	35.0806	6	3.11089e+07	11167350	7.71605e+07	3.10426e+07	1.90316e+07	22.1774	2	8.42847e+07			4.0078e+07		25.8065	3	65000000		64000000	79000000					10000000	41.129	5	15000000		70000000	81000000	32000000	100000000	68000000	43000000		16.5323	1	30000000				37.0968	5	130000000
P68032	Actin, alpha cardiac muscle 1 OS=Homo sapiens GN=ACTC1 PE=1 SV=1	28.1167	1	1397937616	330653396	5.134e+09	8.75585e+09		25.4642	1	1.89541e+08	36338849				37.4005	2	1300000000	290000000	330000000	94000000		2000000000	51000000			42.1751	3	1100000000		860000000	2300000000	250000000	570000000	1900000000			37.4005	2	700000000	800000000		1200000000	37.4005	2				220000000
P68036-3	Isoform 3 of Ubiquitin-conjugating enzyme E2 L3 OS=Homo sapiens GN=UBE2L3	22.6415	4			5.32071e+07	2.07716e+08	32525662	26.8868	5	9.31459e+07	4.89654e+07		1.05944e+08	6.01326e+07	25	5	50000000		50000000	270000000	160000000	48000000	110000000	140000000		25	5	60000000	55000000	41000000	57000000	110000000	32000000		57000000	76000000	19.8113	4	39000000	21000000			22.6415	4	54000000	36000000
P68104	Elongation factor 1-alpha 1 OS=Homo sapiens GN=EEF1A1 PE=1 SV=1	20.7792	6	5.60432e+07	2.77536e+07	3.82328e+08	1.40092e+08	5.1693e+07								13.6364	4	100000000	54000000	160000000	81000000						24.2424	8	220000000		18000000	140000000	120000000	220000000	63000000	39000000	140000000	4.97835	2	13000000				13.4199	5	460000000
P68363	Tubulin alpha-1B chain OS=Homo sapiens GN=TUBA1B PE=1 SV=1															29.9335	10	250000000	94000000	42000000							40.7982	4	99000000			140000000	110000000	290000000	100000000		350000000							40.5765	2	120000000
P68366	Tubulin alpha-4A chain OS=Homo sapiens GN=TUBA4A PE=1 SV=1	15.8482	2				4.05058e+07																				33.4821	1
P68371	Tubulin beta-4B chain OS=Homo sapiens GN=TUBB4B PE=1 SV=1	14.6067	5	55923807	2.95473e+07	8.96662e+07	8.07945e+07	8.89967e+06	2.02247	1			9.14658e+07	1.07633e+08		39.5506	2	210000000	96000000								52.1348	4				130000000	95000000	230000000	72000000	41000000	320000000	2.02247	1	28000000	64000000	100000000		58.8764	2	1100000000
P68402	Platelet-activating factor acetylhydrolase IB subunit beta OS=Homo sapiens GN=PAFAH1B2 PE=1 SV=1								8.29694	1	33990743					12.2271	2				91000000						8.29694	1	30000000					9000000				8.29694	1			12000000		12.2271	2	66000000	31000000
P68431	Histone H3.1 OS=Homo sapiens GN=HIST1H3A PE=1 SV=2								25	6	3.17329e+08	3.29721e+09	4.1149e+09	3.23528e+09	1.9249e+09	25	5	120000000	2100000000	140000000					230000000	120000000	52.9412	1					120000000				380000000	36.7647	1					48.5294	1
P68871	Hemoglobin subunit beta OS=Homo sapiens GN=HBB PE=1 SV=2	100	19	196205965243	7.74933e+10	4.90426e+09	1.31571e+10	1.61298e+10	89.7959	7	4.49911e+09	1549226129	6.14852e+08	8.66141e+08	841992398	96.5986	14	83000000000	2000000000	65000000000	29000000	480000000	92000000000	45000000000	27000000000	100000000000	96.5986	16	98000000000	12000000000	31000000000	10000000000	96000000000	7000000000	7200000000	130000000000	150000000000	96.5986	10	35000000000	7000000000	36000000000		96.5986	14	110000000000	43000000000	12000000000	1000000000
P69891	Hemoglobin subunit gamma-1 OS=Homo sapiens GN=HBG1 PE=1 SV=2	78.9116	1	3.95601e+07	2.84319e+07											89.7959	1						140000000				89.7959	1					130000000											39.4558	3	340000000
P69892	Hemoglobin subunit gamma-2 OS=Homo sapiens GN=HBG2 PE=1 SV=2	78.9116	1	5.19064e+07												89.7959	1						85000000			260000000	89.7959	1	180000000				210000000			140000000		53.7415	5	110000000	30000000	220000000	220000000
P69905	Hemoglobin subunit alpha OS=Homo sapiens GN=HBA1 PE=1 SV=2	99.2958	23	1.02156e+11	62815728294	5.3482e+09	10109215009	1.80037e+10	70.4225	8	5.42898e+09	2.12269e+09	8.52881e+08	1.08701e+09	1.11277e+09	99.2958	18	23000000000	1800000000	33000000000	150000000	520000000	43000000000	26000000000	11000000000	230000000000	100	22	110000000000	9300000000	26000000000	5500000000	69000000000	6400000000	4300000000	77000000000	50000000000	99.2958	16	25000000000	6500000000	32000000000	130000000	99.2958	18	120000000000	40000000000	8800000000	990000000
P78324-2	Isoform 2 of Tyrosine-protein phosphatase non-receptor type substrate 1 OS=Homo sapiens GN=SIRPA	17.7165	7			1.27375e+08	1.24364e+08		18.1102	7	92400736	4.81619e+07	9.19436e+07	1.01123e+08	172256977	23.4252	7	28000000	53000000	6200000	140000000	140000000	360000000	180000000	99000000		22.0472	6	26000000	100000000	72000000	100000000	56000000	67000000				20.0787	8	41000000	72000000	170000000		12.7953	3	37000000	78000000	100000000
P78325	Disintegrin and metalloproteinase domain-containing protein 8 OS=Homo sapiens GN=ADAM8 PE=1 SV=2																																					3.2767	1	3800000
P78347	General transcription factor II-I OS=Homo sapiens GN=GTF2I PE=1 SV=2	1.50301	1		8.83991e+06
P78371	T-complex protein 1 subunit beta OS=Homo sapiens GN=CCT2 PE=1 SV=4																										2.24299	1																2.99065	1
P78380	Oxidized low-density lipoprotein receptor 1 OS=Homo sapiens GN=OLR1 PE=1 SV=1	6.22711	1			66079872	3.27422e+07		13.9194	2	1.79803e+08		2.93095e+07			20.8791	4	120000000	41000000	46000000	130000000	110000000	200000000	150000000			13.5531	2	170000000			6900000	85000000	66000000				6.22711	1	60000000
P78386	Keratin, type II cuticular Hb5 OS=Homo sapiens GN=KRT85 PE=1 SV=1
P78406	mRNA export factor OS=Homo sapiens GN=RAE1 PE=1 SV=1															9.51087	2				69000000	53000000		39000000
P78417	Glutathione S-transferase omega-1 OS=Homo sapiens GN=GSTO1 PE=1 SV=2	46.888	13	1.9852e+08	5.51587e+07	3.96268e+08	3.31759e+08	5.94303e+07	44.3983	13	6.30864e+08	2.81877e+08	3.56919e+08	3.22078e+08	4.14006e+08	65.9751	19	360000000	17000000	220000000	1300000000	810000000	790000000	1200000000	940000000	68000000	66.39	18	450000000	720000000	330000000	220000000	270000000	130000000		140000000		62.2407	19	340000000	400000000	790000000		59.751	15	570000000	240000000	300000000	46000000
P78527	DNA-dependent protein kinase catalytic subunit OS=Homo sapiens GN=PRKDC PE=1 SV=3
P78549-3	Isoform 3 of Endonuclease III-like protein 1 OS=Homo sapiens GN=NTHL1																										4.7138	1					42000000
P78559-2	Isoform 2 of Microtubule-associated protein 1A OS=Homo sapiens GN=MAP1A																																											2.56684	4	29000000
P80108	Phosphatidylinositol-glycan-specific phospholipase D OS=Homo sapiens GN=GPLD1 PE=1 SV=3																										18.2143	11							140000000
P80188	Neutrophil gelatinase-associated lipocalin OS=Homo sapiens GN=LCN2 PE=1 SV=2	68.1818	13	3.54864e+08	2.28286e+09	1.29241e+10	2.39197e+10	2.42171e+09	67.1717	14	1.22854e+10	4813052045	7.39238e+09	8.77834e+09	4.98157e+09	77.2727	19	22000000000	19000000000	22000000000	36000000000	48000000000	29000000000	38000000000	36000000000	890000000	76.2626	18	11000000000	23000000000	20000000000	13000000000	13000000000	12000000000	570000000	460000000	4700000000	76.7677	18	11000000000	16000000000	28000000000		68.6869	16	6500000000	12000000000	20000000000	7800000000
P80188-2	Isoform 2 of Neutrophil gelatinase-associated lipocalin OS=Homo sapiens GN=LCN2
P80294	Metallothionein-1H OS=Homo sapiens GN=MT1H PE=1 SV=1
P80297	Metallothionein-1X OS=Homo sapiens GN=MT1X PE=1 SV=1															50.8197	1																											50.8197	2	99000000
P80303	Nucleobindin-2 OS=Homo sapiens GN=NUCB2 PE=1 SV=2	21.9048	7	2.56588e+07	8.08939e+07	38778337	1.47872e+08	3.39359e+07	7.85714	3		19311541		1.93083e+07	3.63166e+07	20.2381	6	210000000	160000000	230000000						18000000	25.2381	8	30000000			120000000	92000000	170000000			160000000	3.09524	1					11.9048	5	320000000
P80419	Ig heavy chain V-III region GAR OS=Homo sapiens PE=1 SV=1
P80511	Protein S100-A12 OS=Homo sapiens GN=S100A12 PE=1 SV=2	41.3043	6	2.39108e+08	2.88173e+08	5.60334e+09	6.55189e+09	8.27147e+08	52.1739	8	2.64673e+10	8.52232e+09	2.84038e+09	2.6005e+09	1.90877e+09	41.3043	9	6500000000	3300000000	1000000000	12000000000	6100000000	25000000000	4500000000	6700000000	890000000	41.3043	8	13000000000	8600000000	5200000000	3700000000	5100000000	3600000000	560000000	1400000000	2900000000	35.8696	5	22000000	2700000000	5500000000		41.3043	7	1800000000	12000000000	330000000	140000000
P80723	Brain acid soluble protein 1 OS=Homo sapiens GN=BASP1 PE=1 SV=2	81.9383	11	1.25467e+08	1.5276e+08	5.8005e+08	8.26756e+08	2.94821e+08	88.1057	14	1.96692e+09	1095796647	1.16201e+08	1.33715e+09	1.03978e+09	88.1057	17	2100000000	1500000000	1600000000	2500000000	1800000000	960000000	930000000	450000000	130000000	88.1057	17	2000000000	1300000000	880000000	2000000000	750000000	590000000	46000000	140000000	1200000000	88.9868	16	1100000000	360000000	550000000	930000000	81.9383	14	1400000000	1100000000	520000000	240000000
P80748	Ig lambda chain V-III region LOI OS=Homo sapiens PE=1 SV=1	7.20721	1	9.22476e+07	4.05821e+07											7.20721	1									100000000	21.6216	2		260000000				37000000	95000000	39000000	200000000	7.20721	1				98000000	7.20721	1		110000000
P81605-2	Isoform 2 of Dermcidin OS=Homo sapiens GN=DCD	9.09091	1	4.07024e+07												9.09091	1	64000000								75000000	20.6612	2					11000000		120000000
P82094-2	Isoform 2 of TATA element modulatory factor OS=Homo sapiens GN=TMF1
P82673	28S ribosomal protein S35, mitochondrial OS=Homo sapiens GN=MRPS35 PE=1 SV=1
P82970	High mobility group nucleosome-binding domain-containing protein 5 OS=Homo sapiens GN=HMGN5 PE=1 SV=1								6.02837	1			1.03092e+07	2.93144e+06		14.8936	3	15000000			920000	12000000	4900000	23000000			6.02837	1		2300000								6.02837	1		6900000	20000000	120000000	3.5461	1	23000000
P82979	SAP domain-containing ribonucleoprotein OS=Homo sapiens GN=SARNP PE=1 SV=3	9.04762	1				6.36737e+07									9.04762	1	36000000		25000000																								18.5714	3	40000000
P83731	60S ribosomal protein L24 OS=Homo sapiens GN=RPL24 PE=1 SV=1	8.28025	1				32806019
P83916	Chromobox protein homolog 1 OS=Homo sapiens GN=CBX1 PE=1 SV=1	9.72973	1			62361994
P84085	ADP-ribosylation factor 5 OS=Homo sapiens GN=ARF5 PE=1 SV=2	16.6667	1			35215958		1.9224e+07	5.55556	1						16.6667	1										16.6667	1	69000000
P84090	Enhancer of rudimentary homolog OS=Homo sapiens GN=ERH PE=1 SV=1	14.4231	1			52170083			16.3462	1	9.44995e+07				2.23873e+07	30.7692	2	100000000			180000000						30.7692	2					57000000											16.3462	1	270000000
P84095	Rho-related GTP-binding protein RhoG OS=Homo sapiens GN=RHOG PE=1 SV=1															14.6597	1
P84098	60S ribosomal protein L19 OS=Homo sapiens GN=RPL19 PE=1 SV=1
P84103	Serine/arginine-rich splicing factor 3 OS=Homo sapiens GN=SRSF3 PE=1 SV=1
P84243	Histone H3.3 OS=Homo sapiens GN=H3F3A PE=1 SV=2	36.7647	1	2.14899e+07																																		36.7647	1				40000000	48.5294	1
P84996	Protein ALEX OS=Homo sapiens GN=GNAS PE=1 SV=1
P98088	Mucin-5AC (Fragments) OS=Homo sapiens GN=MUC5AC PE=1 SV=3	17.2565	38	2.62334e+07		9.28829e+08	4.64163e+08	5.15334e+07	30.6759	78	1.24935e+10	4.33921e+09	1.15887e+09	9.50253e+08	1.8114e+09	27.7734	67	190000000	33000000	600000000	1300000000	2500000000	2200000000	740000000	840000000	20000000	30.9742	83	8700000000	6400000000	5200000000	2400000000	1400000000	3800000000	130000000	140000000	3700000000	30.7753	79	3300000000	1600000000	1100000000		30.1392	81	3900000000	6700000000	2700000000	1400000000
P98095-2	Isoform 2 of Fibulin-2 OS=Homo sapiens GN=FBLN2																										3.4931	1
P98160	Basement membrane-specific heparan sulfate proteoglycan core protein OS=Homo sapiens GN=HSPG2 PE=1 SV=4																																											0.910954	1
P98161	Polycystin-1 OS=Homo sapiens GN=PKD1 PE=1 SV=3																										0.790146	1						62000000
P98164	Low-density lipoprotein receptor-related protein 2 OS=Homo sapiens GN=LRP2 PE=1 SV=3															0.47261	1
P98171-2	Isoform 2 of Rho GTPase-activating protein 4 OS=Homo sapiens GN=ARHGAP4	1.41988	1				4.71824e+06		2.94118	2	4.7393e+07		1.30107e+07	3.52192e+07		3.24544	2				65000000	63000000	39000000	70000000	37000000		1.41988	1		18000000								1.41988	1	36000000			63000000	2.83976	2		35000000	19000000
P98179	Putative RNA-binding protein 3 OS=Homo sapiens GN=RBM3 PE=1 SV=1	6.36943	1	5.72692e+06		1.76022e+07																																						6.36943	1	59000000
P99999	Cytochrome c OS=Homo sapiens GN=CYCS PE=1 SV=2	57.1429	7	4.57959e+07	2.27094e+07	190380110	1.52038e+08	1.12067e+07	55.2381	5	1.2535e+08	8.77143e+07		142239155	1.66496e+07	57.1429	8	80000000	74000000	98000000	320000000	130000000	99000000	82000000	200000000		57.1429	7	140000000	180000000	71000000	150000000	130000000	170000000	17000000		110000000	56.1905	7	27000000	53000000		1600000000	56.1905	6	96000000		130000000
Q00169	Phosphatidylinositol transfer protein alpha isoform OS=Homo sapiens GN=PITPNA PE=1 SV=2															4.81481	1
Q00341	Vigilin OS=Homo sapiens GN=HDLBP PE=1 SV=2																										0.788644	1							130000000
Q00610	Clathrin heavy chain 1 OS=Homo sapiens GN=CLTC PE=1 SV=5	9.01493	12			7.75757e+07		5.48635e+06	1.19403	1	8.54207e+06					2.50746	2	16000000				17000000					5.25373	6	37000000			19000000		21000000	5900000									8.23881	9	56000000
Q00688	Peptidyl-prolyl cis-trans isomerase FKBP3 OS=Homo sapiens GN=FKBP3 PE=1 SV=1	11.6071	2			1.09963e+08	56178050	1.67984e+07	4.91071	1				25031799	8.62714e+07	6.69643	1	29000000																										6.69643	1	17000000
Q00722	1-phosphatidylinositol 4,5-bisphosphate phosphodiesterase beta-2 OS=Homo sapiens GN=PLCB2 PE=1 SV=2								1.01266	1	1.06575e+07					2.95359	2			12000000	45000000																							1.01266	1
Q00796	Sorbitol dehydrogenase OS=Homo sapiens GN=SORD PE=1 SV=4																																											2.52101	1	240000000
Q00839	Heterogeneous nuclear ribonucleoprotein U OS=Homo sapiens GN=HNRNPU PE=1 SV=6	8.84848	5			55778136	6.94258e+07	2.52918e+07	3.87879	1					5.19073e+07	6.42424	4	35000000		42000000						35000000	7.75758	3	82000000			58000000	43000000	62000000	21000000			3.87879	2	22000000				6.42424	3	62000000
Q00975	Voltage-dependent N-type calcium channel subunit alpha-1B OS=Homo sapiens GN=CACNA1B PE=1 SV=1
Q01081	Splicing factor U2AF 35 kDa subunit OS=Homo sapiens GN=U2AF1 PE=1 SV=3															16.25	1					81000000
Q01082	Spectrin beta chain, non-erythrocytic 1 OS=Homo sapiens GN=SPTBN1 PE=1 SV=2	6.21827	9			6.60352e+07	2.74691e+07	1.36389e+07	12.0981	21	6.05972e+07	8.30526e+07	7.42336e+07	8.43818e+07	5.05862e+07	22.4196	37	56000000		29000000	140000000	300000000	170000000	160000000	150000000		17.1743	28	140000000	59000000	69000000	26000000	91000000	65000000			53000000	17.7665	29	40000000	110000000	75000000		13.2826	22	68000000	100000000	56000000	5500000
Q01085-2	Isoform 2 of Nucleolysin TIAR OS=Homo sapiens GN=TIAL1															8.16327	2						29000000	25000000			4.84694	1		14000000								4.84694	1			14000000
Q01105	Protein SET OS=Homo sapiens GN=SET PE=1 SV=3								22.7586	6	2.77897e+08	2.00216e+08	8.95418e+07		9.9143e+07	22.7586	6	190000000	110000000		140000000	27000000	120000000	40000000	230000000		22.7586	4	250000000	300000000	230000000	110000000	190000000		36000000			22.7586	6	53000000	210000000	270000000		18.2759	4	120000000	70000000		56000000
Q01130	Serine/arginine-rich splicing factor 2 OS=Homo sapiens GN=SRSF2 PE=1 SV=4															11.3122	2	51000000	58000000	180000000							11.3122	2				91000000	99000000	97000000										11.3122	2	64000000
Q01433	AMP deaminase 2 OS=Homo sapiens GN=AMPD2 PE=1 SV=2
Q01459	Di-N-acetylchitobiase OS=Homo sapiens GN=CTBS PE=1 SV=1	14.2857	4			1.1942e+08	209760966	14592904	22.0779	6	1.92566e+08	3.06506e+07	2.31049e+07	48784860	1.27173e+07	29.0909	9	150000000	98000000	92000000	130000000	110000000	160000000	240000000			21.8182	6	86000000	89000000	43000000	90000000	75000000	76000000	40000000			22.5974	6	74000000	38000000	74000000		22.8571	6	110000000	49000000	200000000	32000000
Q01469	Fatty acid-binding protein, epidermal OS=Homo sapiens GN=FABP5 PE=1 SV=3	64.4444	9	2.12636e+08	6.76257e+07	6.87912e+08	3.58385e+08	8.3239e+07	49.6296	5	4.13687e+08	4.43056e+08	170709690	2.9379e+08	1.28598e+08	70.3704	12	340000000	140000000	260000000	330000000	440000000	400000000	300000000	710000000		60	11	480000000	390000000	130000000	240000000	300000000	340000000	39000000		58000000	60	11	190000000	260000000	360000000		69.6296	9	270000000	210000000	55000000	87000000
Q01518	Adenylyl cyclase-associated protein 1 OS=Homo sapiens GN=CAP1 PE=1 SV=5	56.2105	24	5.50557e+08	2.58376e+08	2.58941e+09	1.16476e+09	4.49974e+08	46.9474	1	1772218994	786754508	973984348	926382058	347530352	66.7368	1	490000000	160000000	640000000		5300000000	830000000	2300000000			58.9474	1	1200000000	710000000	570000000	500000000	500000000	290000000			280000000	50.9474	1	2500000	640000000	390000000	5900000000	55.1579	1		860000000
Q01518-2	Isoform 2 of Adenylyl cyclase-associated protein 1 OS=Homo sapiens GN=CAP1								46.8354	1	1.32086e+08		109988178			66.6667	1			24000000		680000000		110000000			58.8608	1	68000000			26000000		12000000				50.8439	1	130000000				55.0633	1
Q01844-5	Isoform 5 of RNA-binding protein EWS OS=Homo sapiens GN=EWSR1	2.26929	2			1.91736e+08	8.26002e+07	3.73128e+07	5.14372	2				87155213	9.88313e+07	4.38729	2	120000000		140000000	51000000	110000000	21000000	23000000			7.11044	3	180000000		58000000	110000000	38000000	56000000										2.26929	1	180000000
Q01860-2	Isoform B of POU domain, class 5, transcription factor 1 OS=Homo sapiens GN=POU5F1															4.15094	1				32000000		170000000
Q02040	A-kinase anchor protein 17A OS=Homo sapiens GN=AKAP17A PE=1 SV=2																										2.44604	1						18000000
Q02224	Centromere-associated protein E OS=Homo sapiens GN=CENPE PE=1 SV=2																										0.592373	1
Q02252	Methylmalonate-semialdehyde dehydrogenase [acylating], mitochondrial OS=Homo sapiens GN=ALDH6A1 PE=1 SV=2								2.61682	1
Q02386	Zinc finger protein 45 OS=Homo sapiens GN=ZNF45 PE=2 SV=2
Q02413	Desmoglein-1 OS=Homo sapiens GN=DSG1 PE=1 SV=2	0.953289	1	3.00975e+09	1045157134	3.04781e+09	2.90235e+09	4.38745e+08	0.953289	1	2.43322e+09	2200067880	5.59743e+06	1.98569e+09	1.16848e+08	2.28789	2		1800000000	1800000000	3000000000	1400000000	3100000000	6500000	3000000000	3800000000	0.953289	1	1900000000	2900000000	4100000	2800000000	61000000	2000000000	53000000	3700000000	3000000000	0.953289	1	560000000	3800000			4.09914	3	3400000000	120000000	37000000	5200000
Q02487	Desmocollin-2 OS=Homo sapiens GN=DSC2 PE=1 SV=1	2.66371	2			29841781	7.49606e+07									1.55383	1		24000000								1.55383	1				45000000												1.55383	1
Q02505	Mucin-3A OS=Homo sapiens GN=MUC3A PE=2 SV=2																										1.18064	1							4400000
Q02750	Dual specificity mitogen-activated protein kinase kinase 1 OS=Homo sapiens GN=MAP2K1 PE=1 SV=2	3.05344	1			28567027			3.30789	3		2.69186e+07			46582585	3.30789	2			21000000	71000000	55000000					3.30789	2	52000000		28000000	20000000	25000000
Q02779	Mitogen-activated protein kinase kinase kinase 10 OS=Homo sapiens GN=MAP3K10 PE=1 SV=3															0.838574	1								300000000																			0.838574	1	160000000	440000000
Q02790	Peptidyl-prolyl cis-trans isomerase FKBP4 OS=Homo sapiens GN=FKBP4 PE=1 SV=3	4.13943	1	3.86576e+06					6.75381	2				5.14386e+07		7.18954	3				19000000		21000000	13000000			6.10022	2		11000000		13000000	7500000	9400000										4.13943	1	22000000
Q02809-2	Isoform 2 of Procollagen-lysine,2-oxoglutarate 5-dioxygenase 1 OS=Homo sapiens GN=PLOD1
Q02817	Mucin-2 OS=Homo sapiens GN=MUC2 PE=1 SV=2								1.52539	5		5.14911e+07															1.35161	3		12000000				8900000				1.35161	3	4900000	16000000			2.89631	9	86000000			6900000
Q02818	Nucleobindin-1 OS=Homo sapiens GN=NUCB1 PE=1 SV=4	40.3471	16		1.35497e+07	8.25691e+07	1.62473e+08	2.36585e+07	3.90456	2		2.53889e+07		80651211	6.73675e+07	39.9132	15	120000000	54000000	190000000						31000000	22.9935	12	55000000			70000000	58000000	70000000	12000000		110000000							19.5228	6	170000000
Q02878	60S ribosomal protein L6 OS=Homo sapiens GN=RPL6 PE=1 SV=3
Q02880	DNA topoisomerase 2-beta OS=Homo sapiens GN=TOP2B PE=1 SV=3															0.738007	1				54000000						0.553506	1										0.738007	1					0.738007	1
Q02985	Complement factor H-related protein 3 OS=Homo sapiens GN=CFHR3 PE=1 SV=2																										16.6667	1
Q03001	Dystonin OS=Homo sapiens GN=DST PE=1 SV=4
Q03001-3	Isoform 3 of Dystonin OS=Homo sapiens GN=DST															0.415251	1					110000000					0.415251	1				60000000		59000000				0.415251	1	26000000			180000000	0.415251	1
Q03001-9	Isoform 4 of Dystonin OS=Homo sapiens GN=DST
Q03013	Glutathione S-transferase Mu 4 OS=Homo sapiens GN=GSTM4 PE=1 SV=3
Q03252	Lamin-B2 OS=Homo sapiens GN=LMNB2 PE=1 SV=3	7.66667	3			1.28759e+08		1.8165e+07	10.3333	4	1.02447e+08	53880501	5.99723e+07	8.10774e+07	8.54375e+07	10.8333	4			39000000	110000000	71000000	120000000	110000000	76000000		8.66667	3	96000000	60000000	51000000			34000000				5.66667	2	20000000		46000000		9	3	26000000	85000000	35000000
Q03405	Urokinase plasminogen activator surface receptor OS=Homo sapiens GN=PLAUR PE=1 SV=1	7.46269	2			1.17556e+08	2.3838e+07		15.2239	3	1.18454e+08	67699345				20.8955	5	42000000		72000000	130000000	130000000	90000000	87000000	130000000		21.791	5	110000000	99000000	47000000	43000000	47000000	38000000			53000000	15.2239	3	18000000	30000000	23000000		15.2239	3
Q03519	Antigen peptide transporter 2 OS=Homo sapiens GN=TAP2 PE=1 SV=1
Q03591	Complement factor H-related protein 1 OS=Homo sapiens GN=CFHR1 PE=1 SV=2	3.93939	1	1.50888e+07												11.2121	1										35.4545	1							99000000			19.0909	1	30000000	120000000
Q04118	Basic salivary proline-rich protein 3 OS=Homo sapiens GN=PRB3 PE=1 SV=2																																											3.23625	1
Q04446	1,4-alpha-glucan-branching enzyme OS=Homo sapiens GN=GBE1 PE=1 SV=3	5.69801	4			46024391	5.95857e+07																				1.9943	1				23000000			1800000
Q04637-9	Isoform 9 of Eukaryotic translation initiation factor 4 gamma 1 OS=Homo sapiens GN=EIF4G1	0.933998	1					4.80256e+06								0.933998	1	10000000		4800000							0.933998	1									8900000							0.933998	1
Q04695	Keratin, type I cytoskeletal 17 OS=Homo sapiens GN=KRT17 PE=1 SV=2								30.0926	5			9.0592e+07														28.2407	4	51000000			38000000		25000000
Q04721	Neurogenic locus notch homolog protein 2 OS=Homo sapiens GN=NOTCH2 PE=1 SV=3																																					0.526103	1		2300000
Q04725	Transducin-like enhancer protein 2 OS=Homo sapiens GN=TLE2 PE=1 SV=2																																					5.1144	1		61000000
Q04726	Transducin-like enhancer protein 3 OS=Homo sapiens GN=TLE3 PE=1 SV=2
Q04756	Hepatocyte growth factor activator OS=Homo sapiens GN=HGFAC PE=1 SV=1															3.96947	2	42000000									10.229	6	28000000	20000000	58000000	39000000	62000000		70000000
Q04760	Lactoylglutathione lyase OS=Homo sapiens GN=GLO1 PE=1 SV=4	22.2826	3		8.09798e+06	8.23793e+07	58082210		12.5	2	4.99014e+07					51.087	9	62000000		79000000	150000000	37000000	33000000	86000000			36.413	6	76000000	16000000	28000000	48000000	42000000	37000000	15000000			23.3696	4	29000000	17000000			38.587	5	61000000
Q04771	Activin receptor type-1 OS=Homo sapiens GN=ACVR1 PE=1 SV=1															5.30452	1
Q04828	Aldo-keto reductase family 1 member C1 OS=Homo sapiens GN=AKR1C1 PE=1 SV=1	13.9319	3	2.59329e+07			2.48571e+07									13.6223	3	61000000																										24.1486	2	17000000
Q04837	Single-stranded DNA-binding protein, mitochondrial OS=Homo sapiens GN=SSBP1 PE=1 SV=1																																											10.1351	1	98000000
Q04912	Macrophage-stimulating protein receptor OS=Homo sapiens GN=MST1R PE=1 SV=2								1.5	1
Q04917	14-3-3 protein eta OS=Homo sapiens GN=YWHAH PE=1 SV=4	31.3008	6			8.14854e+07	1.45594e+08	14821497	15.8537	1	1.88648e+08				163819652	41.8699	7	170000000	16000000	230000000			240000000	130000000		120000000	42.2764	9	170000000			280000000	250000000	150000000		78000000	210000000							37.8049	8	310000000
Q05209	Tyrosine-protein phosphatase non-receptor type 12 OS=Homo sapiens GN=PTPN12 PE=1 SV=3
Q05315	Galectin-10 OS=Homo sapiens GN=CLC PE=1 SV=3	9.15493	2			2.31888e+08	339578709		4.92958	1	418232476					54.9296	6	570000000	210000000	220000000	3500000000	2100000000	2900000000	4200000000	11000000000	130000000	35.2113	4	210000000	870000000	410000000	620000000	750000000	750000000	290000000			39.4366	5	180000000	52000000			30.2817	3	180000000	360000000	630000000
Q05519	Serine/arginine-rich splicing factor 11 OS=Homo sapiens GN=SRSF11 PE=1 SV=1																																											1.44628	1		46000000
Q05639	Elongation factor 1-alpha 2 OS=Homo sapiens GN=EEF1A2 PE=1 SV=1								2.37581	1	185809038
Q05655	Protein kinase C delta type OS=Homo sapiens GN=PRKCD PE=1 SV=2																										4.14201	2					5200000
Q05655-2	Isoform 2 of Protein kinase C delta type OS=Homo sapiens GN=PRKCD
Q05BV3-5	Isoform 5 of Echinoderm microtubule-associated protein-like 5 OS=Homo sapiens GN=EML5	0.354072	1			72995240																					0.354072	1		90000000								0.354072	1	73000000				0.354072	1
Q06033	Inter-alpha-trypsin inhibitor heavy chain H3 OS=Homo sapiens GN=ITIH3 PE=1 SV=2	14.9438	9	6.1454e+07	2.91068e+07	6.81719e+07	9.96944e+07	1.13823e+07	6.62921	5	6.67908e+06	1.6581e+07	2.19832e+07	1.09707e+08	6.78606e+07	7.41573	4	53000000	25000000				15000000			79000000	28.3146	20	66000000	160000000	300000000	320000000	380000000	270000000	1800000000	75000000	290000000	15.5056	11	73000000	120000000	410000000		9.55056	6			41000000	42000000
Q06124	Tyrosine-protein phosphatase non-receptor type 11 OS=Homo sapiens GN=PTPN11 PE=1 SV=2	2.01005	1			1.2557e+07			2.01005	1				9.66596e+06		2.01005	1				21000000
Q06136	3-ketodihydrosphingosine reductase OS=Homo sapiens GN=KDSR PE=1 SV=1
Q06141	Regenerating islet-derived protein 3-alpha OS=Homo sapiens GN=REG3A PE=1 SV=1	6.28571	1			54919538	2.2231e+08
Q06323-2	Isoform 2 of Proteasome activator complex subunit 1 OS=Homo sapiens GN=PSME1	26.8	6				5.79991e+07	1.58591e+07	7.6	2	1.77688e+08	9.27963e+07	202089812		22693364	13.2	3	98000000	41000000	66000000	170000000	320000000	30000000	440000000			22.4	3	130000000	210000000	30000000	10000000	46000000	82000000				10.4	3	18000000	34000000	200000000		22.4	4	65000000	86000000
Q06481	Amyloid-like protein 2 OS=Homo sapiens GN=APLP2 PE=1 SV=2
Q06828	Fibromodulin OS=Homo sapiens GN=FMOD PE=1 SV=2	9.57447	3			23081206	2.4599e+07									6.38298	2	32000000			29000000		35000000	42000000
Q06830	Peroxiredoxin-1 OS=Homo sapiens GN=PRDX1 PE=1 SV=1	61.3065	10	2.03148e+08	2.1921e+08	4.42896e+08	7.36526e+08	9.55565e+07	52.2613	9	3.55318e+08	2.3157e+08	4.28475e+07	1.36779e+08	2.93853e+08	70.3518	13	880000000	230000000	250000000	230000000	280000000	220000000	190000000	190000000	180000000	75.8794	15	1500000000	320000000	160000000	340000000	550000000	940000000	130000000	56000000	960000000	41.206	7	45000000	64000000	92000000		67.8392	13	3600000000	250000000	69000000	26000000
Q07020	60S ribosomal protein L18 OS=Homo sapiens GN=RPL18 PE=1 SV=2																																											6.91489	1	74000000
Q07021	Complement component 1 Q subcomponent-binding protein, mitochondrial OS=Homo sapiens GN=C1QBP PE=1 SV=1	4.96454	1			7.88912e+07	6.43356e+07	1.5605e+07	12.0567	2	9.60977e+07					12.0567	2	88000000	32000000	43000000	110000000	46000000	38000000		280000000		12.0567	2	55000000	40000000	49000000	64000000	46000000	90000000				12.0567	2				270000000	26.2411	4	320000000	31000000	29000000	4500000
Q07325	C-X-C motif chemokine 9 OS=Homo sapiens GN=CXCL9 PE=1 SV=1																																											6.4	1
Q07654	Trefoil factor 3 OS=Homo sapiens GN=TFF3 PE=1 SV=1	13.75	1	3.55259e+07			99637405		36.25	2				1.91889e+08	8.83824e+06	36.25	2	210000000	3000000	140000000	36000000			61000000			36.25	2		48000000			4200000	250000000				13.75	1	11000000				13.75	1
Q07666	KH domain-containing, RNA-binding, signal transduction-associated protein 1 OS=Homo sapiens GN=KHDRBS1 PE=1 SV=1	3.16027	1			217027719	36834927		3.16027	1				1.09317e+08	7.7365e+07	3.16027	1			75000000	200000000	200000000																						3.16027	1
Q07812-2	Isoform Beta of Apoptosis regulator BAX OS=Homo sapiens GN=BAX	11.9266	2			2.77256e+07		2.25254e+07	20.1835	3	1.67781e+07		2.17676e+07	42646827		11.0092	2					47000000		33000000			5.9633	1		20000000								11.0092	2		15000000	50000000		11.0092	2		21000000
Q07955-2	Isoform ASF-2 of Serine/arginine-rich splicing factor 1 OS=Homo sapiens GN=SRSF1	3.42466	1			2.91442e+07										3.42466	1			7400000							7.53425	2				18000000	28000000	8200000										3.08219	1	60000000
Q07960	Rho GTPase-activating protein 1 OS=Homo sapiens GN=ARHGAP1 PE=1 SV=1	4.10023	1					8.9649e+06	4.55581	1	2.08453e+07					7.28929	2							39000000	69000000													4.55581	1	8600000				4.55581	1
Q08170	Serine/arginine-rich splicing factor 4 OS=Homo sapiens GN=SRSF4 PE=1 SV=2	1.417	1			74520625		1.50636e+07																			1.417	1	13000000
Q08188	Protein-glutamine gamma-glutamyltransferase E OS=Homo sapiens GN=TGM3 PE=1 SV=4								2.886	1	39921519	1.93922e+07				1.2987	1		9800000																			5.33911	3		26000000			6.34921	3		28000000		11000000
Q08209	Serine/threonine-protein phosphatase 2B catalytic subunit alpha isoform OS=Homo sapiens GN=PPP3CA PE=1 SV=1															6.14203	3				76000000		26000000		97000000		1.91939	1					7700000					4.22265	2	13000000	11000000
Q08257	Quinone oxidoreductase OS=Homo sapiens GN=CRYZ PE=1 SV=1								8.20669	1	41029821																20.9726	4	78000000	19000000				41000000										3.03951	1	75000000
Q08345-5	Isoform 4 of Epithelial discoidin domain-containing receptor 1 OS=Homo sapiens GN=DDR1
Q08380	Galectin-3-binding protein OS=Homo sapiens GN=LGALS3BP PE=1 SV=1	27.3504	14	4.59632e+08	3.75137e+08	9.02013e+08	6.80164e+08	1.41459e+08	19.8291	9	4.12145e+08	3.54538e+08	242036832	2.58473e+08	4.266e+08	25.9829	13	1700000000	970000000	550000000	270000000	180000000	180000000	110000000	68000000	58000000	34.359	17	920000000	470000000	1800000000	2000000000	1100000000	4400000000	700000000	170000000	1700000000	23.5897	11	300000000	140000000	260000000	80000000	32.3077	14	3000000000	110000000	360000000	250000000
Q08495	Dematin OS=Homo sapiens GN=DMTN PE=1 SV=3	2.22222	1	31021474												5.67901	1						14000000
Q08623-4	Isoform 4 of Pseudouridine-5'-monophosphatase OS=Homo sapiens GN=HDHD1															3.98406	1				53000000						3.98406	1	66000000
Q08722	Leukocyte surface antigen CD47 OS=Homo sapiens GN=CD47 PE=1 SV=1																										2.47678	1			29000000			36000000
Q08752	Peptidyl-prolyl cis-trans isomerase D OS=Homo sapiens GN=PPID PE=1 SV=3															2.97297	1							30000000
Q08830	Fibrinogen-like protein 1 OS=Homo sapiens GN=FGL1 PE=1 SV=3																										11.5385	2			61000000
Q08945	FACT complex subunit SSRP1 OS=Homo sapiens GN=SSRP1 PE=1 SV=1	1.55148	1			22846627			1.55148	1				4.57457e+07		3.94922	3				28000000	96000000
Q08ET2	Sialic acid-binding Ig-like lectin 14 OS=Homo sapiens GN=SIGLEC14 PE=1 SV=1															5.30303	1						18000000															7.82828	2		55000000
Q09328	Alpha-1,6-mannosylglycoprotein 6-beta-N-acetylglucosaminyltransferase A OS=Homo sapiens GN=MGAT5 PE=1 SV=1
Q09666	Neuroblast differentiation-associated protein AHNAK OS=Homo sapiens GN=AHNAK PE=1 SV=2	10.3396	13		4683838	1.95295e+08	40408021	2.83262e+07	9.55857	11	6.19052e+07				4.30045e+07	2.78438	4			61000000							14.1766	17	160000000			41000000	35000000	71000000										7.62309	8	180000000
Q09MP3	RAD51-associated protein 2 OS=Homo sapiens GN=RAD51AP2 PE=1 SV=1
Q0D2K5	Putative EGF-like and EMI domain-containing protein 1 OS=Homo sapiens GN=EGFEM1P PE=5 SV=1																																					17.4359	1
Q0VAK6	Leiomodin-3 OS=Homo sapiens GN=LMOD3 PE=2 SV=1
Q0VD83-4	Isoform 4 of Apolipoprotein B receptor OS=Homo sapiens GN=APOBR	15.3145	10			1.52209e+08	5.41262e+07	1.9135e+07	11.3947	7	321293120	66656312		7.47933e+07	1.32379e+08	14.8587	10	66000000		140000000	98000000		14000000				11.8505	7	56000000		36000000	110000000	53000000	36000000			17000000	5.74294	4	12000000		13000000		6.92799	5	28000000
Q0VDD8-4	Isoform 4 of Dynein heavy chain 14, axonemal OS=Homo sapiens GN=DNAH14
Q0VFZ6	Coiled-coil domain-containing protein 173 OS=Homo sapiens GN=CCDC173 PE=2 SV=2
Q10471	Polypeptide N-acetylgalactosaminyltransferase 2 OS=Homo sapiens GN=GALNT2 PE=1 SV=1	3.85289	1			1.83397e+07																					3.85289	1
Q10567	AP-1 complex subunit beta-1 OS=Homo sapiens GN=AP1B1 PE=1 SV=2								6.53319	4	73643367	65148670	59652412	1.41891e+07	18958621	13.1718	1				150000000	200000000	100000000	150000000	130000000		8.74605	1	33000000									8.85142	1	52000000		89000000		3.89884	2			96000000
Q10567-3	Isoform C of AP-1 complex subunit beta-1 OS=Homo sapiens GN=AP1B1	11.0756	5			58061901	69671653									12.9925	1			51000000	280000000		150000000				8.5197	1				46000000		30000000				8.6262	1		96000000	110000000
Q10570	Cleavage and polyadenylation specificity factor subunit 1 OS=Homo sapiens GN=CPSF1 PE=1 SV=2
Q10588	ADP-ribosyl cyclase/cyclic ADP-ribose hydrolase 2 OS=Homo sapiens GN=BST1 PE=1 SV=2	9.43396	2			6.00429e+07			14.4654	5	2.12849e+08	3.40945e+07			71289264	36.7925	9	89000000	36000000	70000000	390000000	220000000	220000000	160000000	220000000		10.3774	3		110000000	96000000		28000000	12000000				12.8931	4	42000000	140000000	66000000	3300000000	5.97484	1
Q10589	Bone marrow stromal antigen 2 OS=Homo sapiens GN=BST2 PE=1 SV=1
Q10713	Mitochondrial-processing peptidase subunit alpha OS=Homo sapiens GN=PMPCA PE=1 SV=2
Q11128	Alpha-(1,3)-fucosyltransferase 5 OS=Homo sapiens GN=FUT5 PE=2 SV=1
Q12765-2	Isoform 2 of Secernin-1 OS=Homo sapiens GN=SCRN1	2.53456	1	3.08617e+06																							2.53456	1																5.76037	3	85000000
Q12798	Centrin-1 OS=Homo sapiens GN=CETN1 PE=1 SV=1															9.30233	1
Q12802-2	Isoform 2 of A-kinase anchor protein 13 OS=Homo sapiens GN=AKAP13
Q12805	EGF-containing fibulin-like extracellular matrix protein 1 OS=Homo sapiens GN=EFEMP1 PE=1 SV=2	25.5578	8	7.54642e+07	3.46989e+07		6.81704e+07	1.17882e+07	23.9351	8	1.5503e+08	1.59726e+08	39913085	4.22361e+07	9.98497e+07	39.7566	12	440000000	160000000	270000000	46000000	110000000		32000000			35.0913	11	300000000	140000000	200000000	370000000	130000000	430000000	190000000		220000000	19.2698	5	43000000	9000000	27000000	240000000	38.5396	12	750000000	68000000		93000000
Q12805-5	Isoform 5 of EGF-containing fibulin-like extracellular matrix protein 1 OS=Homo sapiens GN=EFEMP1
Q12840	Kinesin heavy chain isoform 5A OS=Homo sapiens GN=KIF5A PE=1 SV=2	1.25969	1			13003986
Q12841	Follistatin-related protein 1 OS=Homo sapiens GN=FSTL1 PE=1 SV=1															15.9091	4	57000000		31000000		50000000					16.2338	4			45000000	18000000		34000000				6.49351	2	6000000	9800000	25000000	5200000000	12.3377	4	47000000
Q12882	Dihydropyrimidine dehydrogenase [NADP(+)] OS=Homo sapiens GN=DPYD PE=1 SV=2	3.60976	3			2.76059e+07			1.07317	1	1.62472e+07					9.07317	8				91000000	32000000	38000000	54000000			4.4878	4		25000000								1.46341	1	7000000			290000000	1.46341	1
Q12904-2	Isoform 2 of Aminoacyl tRNA synthase complex-interacting multifunctional protein 1 OS=Homo sapiens GN=AIMP1	5.95238	1					2.06079e+07	5.95238	1	62756848					24.1071	5				110000000	180000000	70000000	13000000			17.2619	3	90000000	130000000								13.3929	3	44000000	24000000	110000000		10.4167	2	90000000
Q12905	Interleukin enhancer-binding factor 2 OS=Homo sapiens GN=ILF2 PE=1 SV=2	13.5897	4			82479164	55043082	6063156	7.94872	2	3.7568e+07					14.6154	4	37000000		17000000	170000000			28000000	130000000		5.38462	2	47000000			19000000		20000000				2.82051	1	7600000				13.5897	4	19000000
Q12906-7	Isoform 7 of Interleukin enhancer-binding factor 3 OS=Homo sapiens GN=ILF3	7.34967	5			68071407	3.86465e+07		2.89532	2	2.5182e+07				1.77336e+07	7.01559	6	15000000			150000000	120000000			110000000		3.67483	3		32000000	39000000		36000000	23000000										2.56125	2	70000000
Q12907	Vesicular integral-membrane protein VIP36 OS=Homo sapiens GN=LMAN2 PE=1 SV=1								8.70787	2	7.31353e+07					14.0449	4					220000000	110000000				10.1124	3		31000000		17000000		110000000
Q12912	Lymphoid-restricted membrane protein OS=Homo sapiens GN=LRMP PE=1 SV=3	4.86486	2			201922622										1.44144	1			35000000							1.44144	1			580000000
Q12913	Receptor-type tyrosine-protein phosphatase eta OS=Homo sapiens GN=PTPRJ PE=1 SV=3								2.31862	2	8.2267e+07					6.95587	8				24000000	70000000	64000000	96000000			1.2715	1		41000000	15000000							2.31862	2	22000000	23000000			2.91698	3		24000000		9200000
Q12923-4	Isoform 4 of Tyrosine-protein phosphatase non-receptor type 13 OS=Homo sapiens GN=PTPN13
Q12929	Epidermal growth factor receptor kinase substrate 8 OS=Homo sapiens GN=EPS8 PE=1 SV=1																										3.16302	1			1100000	28000000		21000000										3.89294	2	41000000
Q12934	Filensin OS=Homo sapiens GN=BFSP1 PE=1 SV=3																																					1.95489	1	3800000
Q12955	Ankyrin-3 OS=Homo sapiens GN=ANK3 PE=1 SV=3																										0.20562	1				5000000
Q12965	Unconventional myosin-Ie OS=Homo sapiens GN=MYO1E PE=1 SV=2	0.722022	1					1.46976e+07
Q12974	Protein tyrosine phosphatase type IVA 2 OS=Homo sapiens GN=PTP4A2 PE=1 SV=1															7.78443	1							5900000
Q12996	Cleavage stimulation factor subunit 3 OS=Homo sapiens GN=CSTF3 PE=1 SV=1
Q13009	T-lymphoma invasion and metastasis-inducing protein 1 OS=Homo sapiens GN=TIAM1 PE=1 SV=2																										0.628536	1
Q13011	Delta(3,5)-Delta(2,4)-dienoyl-CoA isomerase, mitochondrial OS=Homo sapiens GN=ECH1 PE=1 SV=2	4.87805	1			30524183										9.14634	2				21000000						3.04878	1					20000000	21000000										12.1951	3	110000000
Q13045	Protein flightless-1 homolog OS=Homo sapiens GN=FLII PE=1 SV=2								0.630418	1	9.38452e+06
Q13085-4	Isoform 4 of Acetyl-CoA carboxylase 1 OS=Homo sapiens GN=ACACA															0.503567	1					5200000
Q13094	Lymphocyte cytosolic protein 2 OS=Homo sapiens GN=LCP2 PE=1 SV=1	1.87617	1			28969362
Q13098-7	Isoform 2 of COP9 signalosome complex subunit 1 OS=Homo sapiens GN=GPS1	2.8463	1
Q13099	Intraflagellar transport protein 88 homolog OS=Homo sapiens GN=IFT88 PE=2 SV=2																																											1.80072	1	4900000
Q13107	Ubiquitin carboxyl-terminal hydrolase 4 OS=Homo sapiens GN=USP4 PE=1 SV=3																										1.76532	1					21000000
Q13118	Krueppel-like factor 10 OS=Homo sapiens GN=KLF10 PE=1 SV=1
Q13126-2	Isoform 2 of S-methyl-5'-thioadenosine phosphorylase OS=Homo sapiens GN=MTAP								4.91329	1	5.7937e+07		44946370			14.7399	4				180000000	74000000		130000000	120000000		10.1156	2	76000000	49000000								12.4277	3	9100000	71000000	31000000		4.91329	1
Q13133	Oxysterols receptor LXR-alpha OS=Homo sapiens GN=NR1H3 PE=1 SV=2
Q13137-4	Isoform 4 of Calcium-binding and coiled-coil domain-containing protein 2 OS=Homo sapiens GN=CALCOCO2
Q13144	Translation initiation factor eIF-2B subunit epsilon OS=Homo sapiens GN=EIF2B5 PE=1 SV=3															3.19001	1
Q13148	TAR DNA-binding protein 43 OS=Homo sapiens GN=TARDBP PE=1 SV=1																																											4.34783	1
Q13153-2	Isoform 2 of Serine/threonine-protein kinase PAK 1 OS=Homo sapiens GN=PAK1								1.62749	1					3.39393e+07																													5.78662	1	9500000
Q13177	Serine/threonine-protein kinase PAK 2 OS=Homo sapiens GN=PAK2 PE=1 SV=3															5.91603	1			66000000																								9.35115	1
Q13185	Chromobox protein homolog 3 OS=Homo sapiens GN=CBX3 PE=1 SV=4	21.3115	3			2.1751e+08	1.71797e+08	60789578	37.1585	5	3.21648e+08	1.42854e+08		4.07884e+08		21.3115	4	200000000	86000000	170000000	460000000	450000000		18000000			37.1585	5	170000000	66000000	130000000	140000000	170000000	240000000			140000000	14.2077	3	8900000		23000000	39000000	37.1585	6	150000000	200000000	190000000
Q13200	26S proteasome non-ATPase regulatory subunit 2 OS=Homo sapiens GN=PSMD2 PE=1 SV=3	5.39648	3			3.83093e+07		5.41193e+06																			2.53304	1						6000000
Q13217	DnaJ homolog subfamily C member 3 OS=Homo sapiens GN=DNAJC3 PE=1 SV=1								1.98413	1					12530560	3.57143	2										8.13492	2
Q13228-4	Isoform 4 of Selenium-binding protein 1 OS=Homo sapiens GN=SELENBP1	41.0506	15	1.72449e+08	1.72969e+08	3.01118e+07	8.9188e+07	2.14944e+07	28.0156	8	1.87838e+08	78056480	3.41179e+07	2.58677e+07	6.67794e+07	42.0233	16	320000000	46000000	96000000		100000000	120000000	120000000		580000000	41.8288	15	480000000	63000000	45000000	81000000	180000000	180000000	160000000	240000000	250000000	2.14008	1					47.2763	17	1300000000		85000000
Q13231	Chitotriosidase-1 OS=Homo sapiens GN=CHIT1 PE=1 SV=1	31.1159	9		3.10037e+07	4.47803e+08	2.24824e+08	8.70815e+07	49.7854	17	8.64664e+08	8.88322e+08	3.5863e+08	7.12634e+08	7.03267e+08	69.5279	25	660000000	390000000	940000000	3000000000	3000000000	2400000000	2200000000	2100000000		50.2146	18	230000000	470000000	410000000	450000000	240000000	260000000			110000000	59.8712	22	600000000	980000000	620000000	120000000	58.5837	19	180000000	950000000	820000000	280000000
Q13257	Mitotic spindle assembly checkpoint protein MAD2A OS=Homo sapiens GN=MAD2L1 PE=1 SV=1																										3.41463	1						84000000
Q13277	Syntaxin-3 OS=Homo sapiens GN=STX3 PE=1 SV=3	4.49827	1			3.13913e+07	1.22976e+07									3.11419	1			22000000							3.11419	1									46000000
Q13287	N-myc-interactor OS=Homo sapiens GN=NMI PE=1 SV=2
Q13303	Voltage-gated potassium channel subunit beta-2 OS=Homo sapiens GN=KCNAB2 PE=1 SV=2								15.2589	3	7.22037e+07	5.09909e+07	6.65299e+07																									34.3324	8	5000000	85000000	100000000
[truncated: 1,742 more rows]
[truncated: 68 more columns]

## Sheet: SampleKey
HMDB ID	Subject ID	Biofluid	Group
[truncated: 85 more rows]
